# Supplementary material for: The Stem Cell-Expressed Receptor Lgr5 Possesses Canonical and Functionally Active Molecular Determinants Critical to β-arrestin-2 Recruitment
Source: PLoS One. 2013 Dec 27;8(12):e84476. doi: 10.1371/journal.pone.0084476 (PMC3873998; doi:10.1371/journal.pone.0084476)
Supplement: File S1 — Class 1 GPCR Alignment. (TXT) [file pone.0084476.s003.txt]

CLUSTAL O(1.1.0) multiple sequence alignment


sp|P08908|5HT1A_HUMAN      ------------------------------------------------------------
sp|P28222|5HT1B_HUMAN      ------------------------------------------------------------
sp|P28221|5HT1D_HUMAN      ------------------------------------------------------------
sp|P28566|5HT1E_HUMAN      ------------------------------------------------------------
sp|P30939|5HT1F_HUMAN      ------------------------------------------------------------
sp|P28223|5HT2A_HUMAN      ------------------------------------------------------------
sp|P41595|5HT2B_HUMAN      ------------------------------------------------------------
sp|P28335|5HT2C_HUMAN      ------------------------------------------------------------
sp|Q13639|5HT4R_HUMAN      ------------------------------------------------------------
sp|P47898|5HT5A_HUMAN      ------------------------------------------------------------
sp|P50406|5HT6R_HUMAN      ------------------------------------------------------------
sp|P34969|5HT7R_HUMAN      ------------------------------------------------------------
sp|P11229|ACM1_HUMAN       ------------------------------------------------------------
sp|P08172|ACM2_HUMAN       ------------------------------------------------------------
sp|P20309|ACM3_HUMAN       ------------------------------------------------------------
sp|P08173|ACM4_HUMAN       ------------------------------------------------------------
sp|P08912|ACM5_HUMAN       ------------------------------------------------------------
sp|P30542|AA1R_HUMAN       ------------------------------------------------------------
sp|P29274|AA2AR_HUMAN      ------------------------------------------------------------
sp|P29275|AA2BR_HUMAN      ------------------------------------------------------------
sp|P33765|AA3R_HUMAN       ------------------------------------------------------------
sp|P35348|ADA1A_HUMAN      ------------------------------------------------------------
sp|P35368|ADA1B_HUMAN      ------------------------------------------------------------
sp|P25100|ADA1D_HUMAN      ------------------------------------------------------------
sp|P08913|ADA2A_HUMAN      ------------------------------------------------------------
sp|P18089|ADA2B_HUMAN      ------------------------------------------------------------
sp|P18825|ADA2C_HUMAN      ------------------------------------------------------------
sp|P08588|ADRB1_HUMAN      ------------------------------------------------------------
sp|P07550|ADRB2_HUMAN      ------------------------------------------------------------
sp|P13945|ADRB3_HUMAN      ------------------------------------------------------------
sp|P30556|AGTR1_HUMAN      ------------------------------------------------------------
sp|P50052|AGTR2_HUMAN      ------------------------------------------------------------
sp|P35414|APJ_HUMAN        ------------------------------------------------------------
sp|Q8TDU6|GPBAR_HUMAN      ------------------------------------------------------------
sp|P28336|NMBR_HUMAN       ------------------------------------------------------------
sp|P30550|GRPR_HUMAN       ------------------------------------------------------------
sp|P32247|BRS3_HUMAN       ------------------------------------------------------------
sp|P46663|BKRB1_HUMAN      ------------------------------------------------------------
sp|P30411|BKRB2_HUMAN      ------------------------------------------------------------
sp|P21554|CNR1_HUMAN       ------------------------------------------------------------
sp|P34972|CNR2_HUMAN       ------------------------------------------------------------
sp|P32246|CCR1_HUMAN       ------------------------------------------------------------
sp|P41597|CCR2_HUMAN       ------------------------------------------------------------
sp|P51677|CCR3_HUMAN       ------------------------------------------------------------
sp|P51679|CCR4_HUMAN       ------------------------------------------------------------
sp|P51681|CCR5_HUMAN       ------------------------------------------------------------
sp|P51684|CCR6_HUMAN       ------------------------------------------------------------
sp|P32248|CCR7_HUMAN       ------------------------------------------------------------
sp|P51685|CCR8_HUMAN       ------------------------------------------------------------
sp|P51686|CCR9_HUMAN       ------------------------------------------------------------
sp|P46092|CCR10_HUMAN      ------------------------------------------------------------
sp|P25024|CXCR1_HUMAN      ------------------------------------------------------------
sp|P25025|CXCR2_HUMAN      ------------------------------------------------------------
sp|P49682|CXCR3_HUMAN      ------------------------------------------------------------
sp|P61073|CXCR4_HUMAN      ------------------------------------------------------------
sp|P32302|CXCR5_HUMAN      ------------------------------------------------------------
sp|O00574|CXCR6_HUMAN      ------------------------------------------------------------
sp|P25106|CXCR7_HUMAN      ------------------------------------------------------------
sp|P49238|CX3C1_HUMAN      ------------------------------------------------------------
sp|P46094|XCR1_HUMAN       ------------------------------------------------------------
sp|P32238|CCKAR_HUMAN      ------------------------------------------------------------
sp|P32239|GASR_HUMAN       ------------------------------------------------------------
sp|Q16581|C3AR_HUMAN       ------------------------------------------------------------
sp|P21730|C5AR_HUMAN       ------------------------------------------------------------
sp|Q9P296|C5ARL_HUMAN      ------------------------------------------------------------
sp|P21728|DRD1_HUMAN       ------------------------------------------------------------
sp|P14416|DRD2_HUMAN       ------------------------------------------------------------
sp|P35462|DRD3_HUMAN       ------------------------------------------------------------
sp|P21917|DRD4_HUMAN       ------------------------------------------------------------
sp|P21918|DRD5_HUMAN       ------------------------------------------------------------
sp|P25101|EDNRA_HUMAN      ------------------------------------------------------------
sp|P24530|EDNRB_HUMAN      ------------------------------------------------------------
sp|Q99527|GPER_HUMAN       ------------------------------------------------------------
sp|P21462|FPR1_HUMAN       ------------------------------------------------------------
sp|P25090|FPR2_HUMAN       ------------------------------------------------------------
sp|P25089|FPR3_HUMAN       ------------------------------------------------------------
sp|O14842|FFAR1_HUMAN      ------------------------------------------------------------
sp|O15552|FFAR2_HUMAN      ------------------------------------------------------------
sp|O14843|FFAR3_HUMAN      ------------------------------------------------------------
sp|O15529|GPR42_HUMAN      ------------------------------------------------------------
sp|P47211|GALR1_HUMAN      ------------------------------------------------------------
sp|O43603|GALR2_HUMAN      ------------------------------------------------------------
sp|O60755|GALR3_HUMAN      ------------------------------------------------------------
sp|Q92847|GHSR_HUMAN       ------------------------------------------------------------
sp|P23945|FSHR_HUMAN       ------------------------------------------------------------
sp|P22888|LSHR_HUMAN       ---------------------------------------MKQR-----------------
sp|P16473|TSHR_HUMAN       ------------------------------------------------------------
sp|P30968|GNRHR_HUMAN      ------------------------------------------------------------
sp|Q96P88|GNRR2_HUMAN      ------------------------------------------------------------
sp|P35367|HRH1_HUMAN       ------------------------------------------------------------
sp|P25021|HRH2_HUMAN       ------------------------------------------------------------
sp|Q9Y5N1|HRH3_HUMAN       ------------------------------------------------------------
sp|Q9H3N8|HRH4_HUMAN       ------------------------------------------------------------
sp|Q9BXC0|HCAR1_HUMAN      ------------------------------------------------------------
sp|Q8TDS4|HCAR2_HUMAN      ------------------------------------------------------------
sp|P49019|HCAR3_HUMAN      ------------------------------------------------------------
sp|Q969F8|KISSR_HUMAN      ------------------------------------------------------------
sp|Q15722|LT4R1_HUMAN      ------------------------------------------------------------
sp|Q9NPC1|LT4R2_HUMAN      ------------------------------------------------------------
sp|Q9Y271|CLTR1_HUMAN      ------------------------------------------------------------
sp|Q9NS75|CLTR2_HUMAN      ------------------------------------------------------------
sp|Q8TDS5|OXER1_HUMAN      ------------------------------------------------------------
sp|Q92633|LPAR1_HUMAN      ------------------------------------------------------------
sp|Q9HBW0|LPAR2_HUMAN      ------------------------------------------------------------
sp|Q9UBY5|LPAR3_HUMAN      ------------------------------------------------------------
sp|Q99677|LPAR4_HUMAN      ------------------------------------------------------------
sp|Q9H1C0|LPAR5_HUMAN      ------------------------------------------------------------
sp|P21453|S1PR1_HUMAN      ------------------------------------------------------------
sp|O95136|S1PR2_HUMAN      ------------------------------------------------------------
sp|Q99500|S1PR3_HUMAN      ------------------------------------------------------------
sp|O95977|S1PR4_HUMAN      ------------------------------------------------------------
sp|Q9H228|S1PR5_HUMAN      ------------------------------------------------------------
sp|Q99705|MCHR1_HUMAN      ------------------------------------------------------------
sp|Q969V1|MCHR2_HUMAN      ------------------------------------------------------------
sp|Q01726|MSHR_HUMAN       ------------------------------------------------------------
sp|Q01718|ACTHR_HUMAN      ------------------------------------------------------------
sp|P41968|MC3R_HUMAN       ------------------------------------------------------------
sp|P32245|MC4R_HUMAN       ------------------------------------------------------------
sp|P33032|MC5R_HUMAN       ------------------------------------------------------------
sp|P48039|MTR1A_HUMAN      ------------------------------------------------------------
sp|P49286|MTR1B_HUMAN      ------------------------------------------------------------
sp|O43193|MTLR_HUMAN       ------------------------------------------------------------
sp|Q9HB89|NMUR1_HUMAN      ------------------------------------------------------------
sp|Q9GZQ4|NMUR2_HUMAN      ------------------------------------------------------------
sp|Q9GZQ6|NPFF1_HUMAN      ------------------------------------------------------------
sp|Q9Y5X5|NPFF2_HUMAN      ------------------------------------------------------------
sp|Q6W5P4|NPSR1_HUMAN      ------------------------------------------------------------
sp|P48145|NPBW1_HUMAN      ------------------------------------------------------------
sp|P48146|NPBW2_HUMAN      ------------------------------------------------------------
sp|P25929|NPY1R_HUMAN      ------------------------------------------------------------
sp|P49146|NPY2R_HUMAN      ------------------------------------------------------------
sp|P50391|NPY4R_HUMAN      ------------------------------------------------------------
sp|Q15761|NPY5R_HUMAN      ------------------------------------------------------------
sp|Q99463|NPY6R_HUMAN      ------------------------------------------------------------
sp|P30989|NTR1_HUMAN       ------------------------------------------------------------
sp|O95665|NTR2_HUMAN       ------------------------------------------------------------
sp|P41143|OPRD_HUMAN       ------------------------------------------------------------
sp|P41145|OPRK_HUMAN       ------------------------------------------------------------
sp|P35372|OPRM_HUMAN       ------------------------------------------------------------
sp|P41146|OPRX_HUMAN       ------------------------------------------------------------
sp|O43613|OX1R_HUMAN       ------------------------------------------------------------
sp|O43614|OX2R_HUMAN       ------------------------------------------------------------
sp|P47900|P2RY1_HUMAN      ------------------------------------------------------------
sp|P41231|P2RY2_HUMAN      ------------------------------------------------------------
sp|P51582|P2RY4_HUMAN      ------------------------------------------------------------
sp|Q15077|P2RY6_HUMAN      ------------------------------------------------------------
sp|Q96G91|P2Y11_HUMAN      ------------------------------------------------------------
sp|Q9H244|P2Y12_HUMAN      ------------------------------------------------------------
sp|Q9BPV8|P2Y13_HUMAN      ------------------------------------------------------------
sp|Q15391|P2Y14_HUMAN      ------------------------------------------------------------
sp|Q96P65|QRFPR_HUMAN      ------------------------------------------------------------
sp|P25105|PTAFR_HUMAN      ------------------------------------------------------------
sp|Q8TCW9|PKR1_HUMAN       ------------------------------------------------------------
sp|Q8NFJ6|PKR2_HUMAN       ------------------------------------------------------------
sp|P49683|PRLHR_HUMAN      ------------------------------------------------------------
sp|Q13258|PD2R_HUMAN       ------------------------------------------------------------
sp|Q9Y5Y4|PD2R2_HUMAN      ------------------------------------------------------------
sp|P34995|PE2R1_HUMAN      ------------------------------------------------------------
sp|P43116|PE2R2_HUMAN      ------------------------------------------------------------
sp|P43115|PE2R3_HUMAN      ------------------------------------------------------------
sp|P35408|PE2R4_HUMAN      ------------------------------------------------------------
sp|P43088|PF2R_HUMAN       ------------------------------------------------------------
sp|P43119|PI2R_HUMAN       ------------------------------------------------------------
sp|P21731|TA2R_HUMAN       ------------------------------------------------------------
sp|P25116|PAR1_HUMAN       ------------------------------------------------------------
sp|P55085|PAR2_HUMAN       ------------------------------------------------------------
sp|O00254|PAR3_HUMAN       ------------------------------------------------------------
sp|Q96RI0|PAR4_HUMAN       ------------------------------------------------------------
sp|Q9HBX9|RXFP1_HUMAN      ------------MTSGSVF----FYILIF--GKYFSHGGGQDVKCSLGYFPCGNITKCLP
sp|Q8WXD0|RXFP2_HUMAN      MIVFLVFKHLFSLRLITMFFLLHFIVLINVKDFALTQGSMITPSCQKGYFPCGNLTKCLP
sp|Q9NSD7|RL3R1_HUMAN      ------------------------------------------------------------
sp|Q8TDU9|RL3R2_HUMAN      ------------------------------------------------------------
sp|P30872|SSR1_HUMAN       ------------------------------------------------------------
sp|P30874|SSR2_HUMAN       ------------------------------------------------------------
sp|P32745|SSR3_HUMAN       ------------------------------------------------------------
sp|P31391|SSR4_HUMAN       ------------------------------------------------------------
sp|P35346|SSR5_HUMAN       ------------------------------------------------------------
sp|P25103|NK1R_HUMAN       ------------------------------------------------------------
sp|P21452|NK2R_HUMAN       ------------------------------------------------------------
sp|P29371|NK3R_HUMAN       ------------------------------------------------------------
sp|P34981|TRFR_HUMAN       ------------------------------------------------------------
sp|Q96RJ0|TAAR1_HUMAN      ------------------------------------------------------------
sp|Q9UKP6|UR2R_HUMAN       ------------------------------------------------------------
sp|P37288|V1AR_HUMAN       ------------------------------------------------------------
sp|P47901|V1BR_HUMAN       ------------------------------------------------------------
sp|P30518|V2R_HUMAN        ------------------------------------------------------------
sp|P30559|OXYR_HUMAN       ------------------------------------------------------------
sp|O00421|CCRL2_HUMAN      ------------------------------------------------------------
sp|Q99788|CML1_HUMAN       ------------------------------------------------------------
sp|P46091|GPR1_HUMAN       ------------------------------------------------------------
sp|P46089|GPR3_HUMAN       ------------------------------------------------------------
sp|P46093|GPR4_HUMAN       ------------------------------------------------------------
sp|P46095|GPR6_HUMAN       ------------------------------------------------------------
sp|P47775|GPR12_HUMAN      ------------------------------------------------------------
sp|P49685|GPR15_HUMAN      ------------------------------------------------------------
sp|Q13304|GPR17_HUMAN      ------------------------------------------------------------
sp|Q14330|GPR18_HUMAN      ------------------------------------------------------------
sp|Q15760|GPR19_HUMAN      ------------------------------------------------------------
sp|Q99678|GPR20_HUMAN      ------------------------------------------------------------
sp|Q99679|GPR21_HUMAN      ------------------------------------------------------------
sp|Q99680|GPR22_HUMAN      ------------------------------------------------------------
sp|O00155|GPR25_HUMAN      ------------------------------------------------------------
sp|Q8NDV2|GPR26_HUMAN      ------------------------------------------------------------
sp|Q9NS67|GPR27_HUMAN      ------------------------------------------------------------
sp|O00270|GPR31_HUMAN      ------------------------------------------------------------
sp|O75388|GPR32_HUMAN      ------------------------------------------------------------
sp|Q49SQ1|GPR33_HUMAN      ------------------------------------------------------------
sp|Q9UPC5|GPR34_HUMAN      ------------------------------------------------------------
sp|Q9HC97|GPR35_HUMAN      ------------------------------------------------------------
sp|O15354|GPR37_HUMAN      ------------------------------------------------------------
sp|O60883|ETBR2_HUMAN      ------------------------------------------------------------
sp|O43194|GPR39_HUMAN      ------------------------------------------------------------
sp|Q9Y5Y3|GPR45_HUMAN      ------------------------------------------------------------
sp|Q13585|MTR1L_HUMAN      ------------------------------------------------------------
sp|Q9Y2T5|GPR52_HUMAN      ------------------------------------------------------------
sp|Q9Y2T6|GPR55_HUMAN      ------------------------------------------------------------
sp|Q9BZJ8|GPR61_HUMAN      ------------------------------------------------------------
sp|Q9BZJ7|GPR62_HUMAN      ------------------------------------------------------------
sp|Q9BZJ6|GPR63_HUMAN      ------------------------------------------------------------
sp|Q8IYL9|PSYR_HUMAN       ------------------------------------------------------------
sp|Q15743|OGR1_HUMAN       ------------------------------------------------------------
sp|O95800|GPR75_HUMAN      ------------------------------------------------------------
sp|Q96P69|GPR78_HUMAN      ------------------------------------------------------------
sp|Q96P67|GPR82_HUMAN      ------------------------------------------------------------
sp|Q9NYM4|GPR83_HUMAN      ------------------------------------------------------------
sp|Q9NQS5|GPR84_HUMAN      ------------------------------------------------------------
sp|P60893|GPR85_HUMAN      ------------------------------------------------------------
sp|Q9BY21|GPR87_HUMAN      ------------------------------------------------------------
sp|Q9GZN0|GPR88_HUMAN      ------------------------------------------------------------
sp|Q96P66|GP101_HUMAN      ------------------------------------------------------------
sp|Q8TDV5|GP119_HUMAN      ------------------------------------------------------------
sp|Q5NUL3|FFAR4_HUMAN      ------------------------------------------------------------
sp|Q9UNW8|GP132_HUMAN      ------------------------------------------------------------
sp|Q8IZ08|GP135_HUMAN      ------------------------------------------------------------
sp|Q6DWJ6|GP139_HUMAN      ------------------------------------------------------------
sp|Q7Z602|GP141_HUMAN      ------------------------------------------------------------
sp|Q7Z601|GP142_HUMAN      ------------------------------------------------------------
sp|Q96CH1|GP146_HUMAN      ------------------------------------------------------------
sp|Q8TDV2|GP148_HUMAN      ------------------------------------------------------------
sp|Q86SP6|GP149_HUMAN      ------------------------------------------------------------
sp|Q8NGU9|GP150_HUMAN      ------------------------------------------------------------
sp|Q8TDV0|GP151_HUMAN      ------------------------------------------------------------
sp|Q8TDT2|GP152_HUMAN      ------------------------------------------------------------
sp|Q6NV75|GP153_HUMAN      ------------------------------------------------------------
sp|Q9UJ42|GP160_HUMAN      ------------------------------------------------------------
sp|Q8N6U8|GP161_HUMAN      ------------------------------------------------------------
sp|Q16538|GP162_HUMAN      ------------------------------------------------------------
sp|O14626|GP171_HUMAN      ------------------------------------------------------------
sp|Q9NS66|GP173_HUMAN      ------------------------------------------------------------
sp|Q9BXC1|GP174_HUMAN      ------------------------------------------------------------
sp|Q14439|GP176_HUMAN      ------------------------------------------------------------
sp|O15218|GP182_HUMAN      ------------------------------------------------------------
sp|P32249|GP183_HUMAN      ------------------------------------------------------------
sp|Q9BXB1|LGR4_HUMAN       ---------------------------------------MPGP-----------------
sp|O75473|LGR5_HUMAN       ----------------------------------------MDT-----------------
sp|Q9HBX8|LGR6_HUMAN       ---------------------------------------MPSP-----------------
sp|P43657|LPAR6_HUMAN      ------------------------------------------------------------
sp|P04201|MAS_HUMAN        ------------------------------------------------------------
sp|P35410|MAS1L_HUMAN      ------------------------------------------------------------
sp|Q8TDS7|MRGRD_HUMAN      ------------------------------------------------------------
sp|Q86SM8|MRGRE_HUMAN      ------------------------------------------------------------
sp|Q96AM1|MRGRF_HUMAN      ------------------------------------------------------------
sp|Q86SM5|MRGRG_HUMAN      ------------------------------------------------------------
sp|Q96LB2|MRGX1_HUMAN      ------------------------------------------------------------
sp|Q96LB1|MRGX2_HUMAN      ------------------------------------------------------------
sp|Q96LB0|MRGX3_HUMAN      ------------------------------------------------------------
sp|Q96LA9|MRGX4_HUMAN      ------------------------------------------------------------
sp|Q9H1Y3|OPN3_HUMAN       ------------------------------------------------------------
sp|Q6U736|OPN5_HUMAN       ------------------------------------------------------------
sp|Q96P68|OXGR1_HUMAN      ------------------------------------------------------------
sp|Q86VZ1|P2RY8_HUMAN      ------------------------------------------------------------
sp|O00398|P2Y10_HUMAN      ------------------------------------------------------------
sp|Q9BXA5|SUCR1_HUMAN      ------------------------------------------------------------
sp|Q9P1P5|TAAR2_HUMAN      ------------------------------------------------------------
sp|Q9P1P4|TAAR3_HUMAN      ------------------------------------------------------------
sp|O14804|TAAR5_HUMAN      ------------------------------------------------------------
sp|Q96RI8|TAAR6_HUMAN      ------------------------------------------------------------
sp|Q969N4|TAAR8_HUMAN      ------------------------------------------------------------
sp|Q96RI9|TAAR9_HUMAN      ------------------------------------------------------------
sp|O00590|CCBP2_HUMAN      ------------------------------------------------------------
sp|Q9NPB9|CCRL1_HUMAN      ------------------------------------------------------------
sp|Q16570|DUFFY_HUMAN      ------------------------------------------------------------
                                                                                       

sp|P08908|5HT1A_HUMAN      ------------------------------------------------------------
sp|P28222|5HT1B_HUMAN      ------------------------------------------------------------
sp|P28221|5HT1D_HUMAN      ------------------------------------------------------------
sp|P28566|5HT1E_HUMAN      ------------------------------------------------------------
sp|P30939|5HT1F_HUMAN      ------------------------------------------------------------
sp|P28223|5HT2A_HUMAN      ------------------------------------------------------------
sp|P41595|5HT2B_HUMAN      ------------------------------------------------------------
sp|P28335|5HT2C_HUMAN      ------------------------------------------------------------
sp|Q13639|5HT4R_HUMAN      ------------------------------------------------------------
sp|P47898|5HT5A_HUMAN      ------------------------------------------------------------
sp|P50406|5HT6R_HUMAN      ------------------------------------------------------------
sp|P34969|5HT7R_HUMAN      ------------------------------------------------------------
sp|P11229|ACM1_HUMAN       ------------------------------------------------------------
sp|P08172|ACM2_HUMAN       ------------------------------------------------------------
sp|P20309|ACM3_HUMAN       ------------------------------------------------------------
sp|P08173|ACM4_HUMAN       ------------------------------------------------------------
sp|P08912|ACM5_HUMAN       ------------------------------------------------------------
sp|P30542|AA1R_HUMAN       ------------------------------------------------------------
sp|P29274|AA2AR_HUMAN      ------------------------------------------------------------
sp|P29275|AA2BR_HUMAN      ------------------------------------------------------------
sp|P33765|AA3R_HUMAN       ------------------------------------------------------------
sp|P35348|ADA1A_HUMAN      ------------------------------------------------------------
sp|P35368|ADA1B_HUMAN      ------------------------------------------------------------
sp|P25100|ADA1D_HUMAN      ------------------------------------------------------------
sp|P08913|ADA2A_HUMAN      ------------------------------------------------------------
sp|P18089|ADA2B_HUMAN      ------------------------------------------------------------
sp|P18825|ADA2C_HUMAN      ------------------------------------------------------------
sp|P08588|ADRB1_HUMAN      ------------------------------------------------------------
sp|P07550|ADRB2_HUMAN      ------------------------------------------------------------
sp|P13945|ADRB3_HUMAN      ------------------------------------------------------------
sp|P30556|AGTR1_HUMAN      ------------------------------------------------------------
sp|P50052|AGTR2_HUMAN      ------------------------------------------------------------
sp|P35414|APJ_HUMAN        ------------------------------------------------------------
sp|Q8TDU6|GPBAR_HUMAN      ------------------------------------------------------------
sp|P28336|NMBR_HUMAN       ------------------------------------------------------------
sp|P30550|GRPR_HUMAN       ------------------------------------------------------------
sp|P32247|BRS3_HUMAN       ------------------------------------------------------------
sp|P46663|BKRB1_HUMAN      ------------------------------------------------------------
sp|P30411|BKRB2_HUMAN      ------------------------------------------------------------
sp|P21554|CNR1_HUMAN       ------------------------------------------------------------
sp|P34972|CNR2_HUMAN       ------------------------------------------------------------
sp|P32246|CCR1_HUMAN       ------------------------------------------------------------
sp|P41597|CCR2_HUMAN       ------------------------------------------------------------
sp|P51677|CCR3_HUMAN       ------------------------------------------------------------
sp|P51679|CCR4_HUMAN       ------------------------------------------------------------
sp|P51681|CCR5_HUMAN       ------------------------------------------------------------
sp|P51684|CCR6_HUMAN       ------------------------------------------------------------
sp|P32248|CCR7_HUMAN       ------------------------------------------------------------
sp|P51685|CCR8_HUMAN       ------------------------------------------------------------
sp|P51686|CCR9_HUMAN       ------------------------------------------------------------
sp|P46092|CCR10_HUMAN      ------------------------------------------------------------
sp|P25024|CXCR1_HUMAN      ------------------------------------------------------------
sp|P25025|CXCR2_HUMAN      ------------------------------------------------------------
sp|P49682|CXCR3_HUMAN      ------------------------------------------------------------
sp|P61073|CXCR4_HUMAN      ------------------------------------------------------------
sp|P32302|CXCR5_HUMAN      ------------------------------------------------------------
sp|O00574|CXCR6_HUMAN      ------------------------------------------------------------
sp|P25106|CXCR7_HUMAN      ------------------------------------------------------------
sp|P49238|CX3C1_HUMAN      ------------------------------------------------------------
sp|P46094|XCR1_HUMAN       ------------------------------------------------------------
sp|P32238|CCKAR_HUMAN      ------------------------------------------------------------
sp|P32239|GASR_HUMAN       ------------------------------------------------------------
sp|Q16581|C3AR_HUMAN       ------------------------------------------------------------
sp|P21730|C5AR_HUMAN       ------------------------------------------------------------
sp|Q9P296|C5ARL_HUMAN      ------------------------------------------------------------
sp|P21728|DRD1_HUMAN       ------------------------------------------------------------
sp|P14416|DRD2_HUMAN       ------------------------------------------------------------
sp|P35462|DRD3_HUMAN       ------------------------------------------------------------
sp|P21917|DRD4_HUMAN       ------------------------------------------------------------
sp|P21918|DRD5_HUMAN       ------------------------------------------------------------
sp|P25101|EDNRA_HUMAN      ------------------------------------------------------------
sp|P24530|EDNRB_HUMAN      ------------------------------------------------------------
sp|Q99527|GPER_HUMAN       ------------------------------------------------------------
sp|P21462|FPR1_HUMAN       ------------------------------------------------------------
sp|P25090|FPR2_HUMAN       ------------------------------------------------------------
sp|P25089|FPR3_HUMAN       ------------------------------------------------------------
sp|O14842|FFAR1_HUMAN      ------------------------------------------------------------
sp|O15552|FFAR2_HUMAN      ------------------------------------------------------------
sp|O14843|FFAR3_HUMAN      ------------------------------------------------------------
sp|O15529|GPR42_HUMAN      ------------------------------------------------------------
sp|P47211|GALR1_HUMAN      ------------------------------------------------------------
sp|O43603|GALR2_HUMAN      ------------------------------------------------------------
sp|O60755|GALR3_HUMAN      ------------------------------------------------------------
sp|Q92847|GHSR_HUMAN       ------------------------------------------------------------
sp|P23945|FSHR_HUMAN       --------------------MALLLVSLLAF--------L------SLG-----SGCHHR
sp|P22888|LSHR_HUMAN       -------------------FSALQLLKLLLL--------LQP----PLPRAL-REALCPE
sp|P16473|TSHR_HUMAN       -------------------MRPADLLQLVLL--------L------DLPRDLGGMGCSSP
sp|P30968|GNRHR_HUMAN      ------------------------------------------------------------
sp|Q96P88|GNRR2_HUMAN      ------------------------------------------------------------
sp|P35367|HRH1_HUMAN       ------------------------------------------------------------
sp|P25021|HRH2_HUMAN       ------------------------------------------------------------
sp|Q9Y5N1|HRH3_HUMAN       ------------------------------------------------------------
sp|Q9H3N8|HRH4_HUMAN       ------------------------------------------------------------
sp|Q9BXC0|HCAR1_HUMAN      ------------------------------------------------------------
sp|Q8TDS4|HCAR2_HUMAN      ------------------------------------------------------------
sp|P49019|HCAR3_HUMAN      ------------------------------------------------------------
sp|Q969F8|KISSR_HUMAN      ------------------------------------------------------------
sp|Q15722|LT4R1_HUMAN      ------------------------------------------------------------
sp|Q9NPC1|LT4R2_HUMAN      ------------------------------------------------------------
sp|Q9Y271|CLTR1_HUMAN      ------------------------------------------------------------
sp|Q9NS75|CLTR2_HUMAN      ------------------------------------------------------------
sp|Q8TDS5|OXER1_HUMAN      ------------------------------------------------------------
sp|Q92633|LPAR1_HUMAN      ------------------------------------------------------------
sp|Q9HBW0|LPAR2_HUMAN      ------------------------------------------------------------
sp|Q9UBY5|LPAR3_HUMAN      ------------------------------------------------------------
sp|Q99677|LPAR4_HUMAN      ------------------------------------------------------------
sp|Q9H1C0|LPAR5_HUMAN      ------------------------------------------------------------
sp|P21453|S1PR1_HUMAN      ------------------------------------------------------------
sp|O95136|S1PR2_HUMAN      ------------------------------------------------------------
sp|Q99500|S1PR3_HUMAN      ------------------------------------------------------------
sp|O95977|S1PR4_HUMAN      ------------------------------------------------------------
sp|Q9H228|S1PR5_HUMAN      ------------------------------------------------------------
sp|Q99705|MCHR1_HUMAN      ------------------------------------------------------------
sp|Q969V1|MCHR2_HUMAN      ------------------------------------------------------------
sp|Q01726|MSHR_HUMAN       ------------------------------------------------------------
sp|Q01718|ACTHR_HUMAN      ------------------------------------------------------------
sp|P41968|MC3R_HUMAN       ------------------------------------------------------------
sp|P32245|MC4R_HUMAN       ------------------------------------------------------------
sp|P33032|MC5R_HUMAN       ------------------------------------------------------------
sp|P48039|MTR1A_HUMAN      ------------------------------------------------------------
sp|P49286|MTR1B_HUMAN      ------------------------------------------------------------
sp|O43193|MTLR_HUMAN       ------------------------------------------------------------
sp|Q9HB89|NMUR1_HUMAN      ------------------------------------------------------------
sp|Q9GZQ4|NMUR2_HUMAN      ------------------------------------------------------------
sp|Q9GZQ6|NPFF1_HUMAN      ------------------------------------------------------------
sp|Q9Y5X5|NPFF2_HUMAN      ------------------------------------------------------------
sp|Q6W5P4|NPSR1_HUMAN      ------------------------------------------------------------
sp|P48145|NPBW1_HUMAN      ------------------------------------------------------------
sp|P48146|NPBW2_HUMAN      ------------------------------------------------------------
sp|P25929|NPY1R_HUMAN      ------------------------------------------------------------
sp|P49146|NPY2R_HUMAN      ------------------------------------------------------------
sp|P50391|NPY4R_HUMAN      ------------------------------------------------------------
sp|Q15761|NPY5R_HUMAN      ------------------------------------------------------------
sp|Q99463|NPY6R_HUMAN      ------------------------------------------------------------
sp|P30989|NTR1_HUMAN       ------------------------------------------------------------
sp|O95665|NTR2_HUMAN       ------------------------------------------------------------
sp|P41143|OPRD_HUMAN       ------------------------------------------------------------
sp|P41145|OPRK_HUMAN       ------------------------------------------------------------
sp|P35372|OPRM_HUMAN       ------------------------------------------------------------
sp|P41146|OPRX_HUMAN       ------------------------------------------------------------
sp|O43613|OX1R_HUMAN       ------------------------------------------------------------
sp|O43614|OX2R_HUMAN       ------------------------------------------------------------
sp|P47900|P2RY1_HUMAN      ------------------------------------------------------------
sp|P41231|P2RY2_HUMAN      ------------------------------------------------------------
sp|P51582|P2RY4_HUMAN      ------------------------------------------------------------
sp|Q15077|P2RY6_HUMAN      ------------------------------------------------------------
sp|Q96G91|P2Y11_HUMAN      ------------------------------------------------------------
sp|Q9H244|P2Y12_HUMAN      ------------------------------------------------------------
sp|Q9BPV8|P2Y13_HUMAN      ------------------------------------------------------------
sp|Q15391|P2Y14_HUMAN      ------------------------------------------------------------
sp|Q96P65|QRFPR_HUMAN      ------------------------------------------------------------
sp|P25105|PTAFR_HUMAN      ------------------------------------------------------------
sp|Q8TCW9|PKR1_HUMAN       ------------------------------------------------------------
sp|Q8NFJ6|PKR2_HUMAN       ------------------------------------------------------------
sp|P49683|PRLHR_HUMAN      ------------------------------------------------------------
sp|Q13258|PD2R_HUMAN       ------------------------------------------------------------
sp|Q9Y5Y4|PD2R2_HUMAN      ------------------------------------------------------------
sp|P34995|PE2R1_HUMAN      ------------------------------------------------------------
sp|P43116|PE2R2_HUMAN      ------------------------------------------------------------
sp|P43115|PE2R3_HUMAN      ------------------------------------------------------------
sp|P35408|PE2R4_HUMAN      ------------------------------------------------------------
sp|P43088|PF2R_HUMAN       ------------------------------------------------------------
sp|P43119|PI2R_HUMAN       ------------------------------------------------------------
sp|P21731|TA2R_HUMAN       ------------------------------------------------------------
sp|P25116|PAR1_HUMAN       ------------------------------------------------------------
sp|P55085|PAR2_HUMAN       ------------------------------------------------------------
sp|O00254|PAR3_HUMAN       ------------------------------------------------------------
sp|Q96RI0|PAR4_HUMAN       ------------------------------------------------------------
sp|Q9HBX9|RXFP1_HUMAN      QLLHCNGVDDCGNQADEDNCGDNNGWSLQFDKYFASYYKMTSQYPFEAETPECLVGSVPV
sp|Q8WXD0|RXFP2_HUMAN      RAFHCDGKDDCGNGADEENCGDTSGWATIFGTVHGNA-------NSVALTQECFLKQYPQ
sp|Q9NSD7|RL3R1_HUMAN      ------------------------------------------------------------
sp|Q8TDU9|RL3R2_HUMAN      ------------------------------------------------------------
sp|P30872|SSR1_HUMAN       ------------------------------------------------------------
sp|P30874|SSR2_HUMAN       ------------------------------------------------------------
sp|P32745|SSR3_HUMAN       ------------------------------------------------------------
sp|P31391|SSR4_HUMAN       ------------------------------------------------------------
sp|P35346|SSR5_HUMAN       ------------------------------------------------------------
sp|P25103|NK1R_HUMAN       ------------------------------------------------------------
sp|P21452|NK2R_HUMAN       ------------------------------------------------------------
sp|P29371|NK3R_HUMAN       ------------------------------------------------------------
sp|P34981|TRFR_HUMAN       ------------------------------------------------------------
sp|Q96RJ0|TAAR1_HUMAN      ------------------------------------------------------------
sp|Q9UKP6|UR2R_HUMAN       ------------------------------------------------------------
sp|P37288|V1AR_HUMAN       ------------------------------------------------------------
sp|P47901|V1BR_HUMAN       ------------------------------------------------------------
sp|P30518|V2R_HUMAN        ------------------------------------------------------------
sp|P30559|OXYR_HUMAN       ------------------------------------------------------------
sp|O00421|CCRL2_HUMAN      ------------------------------------------------------------
sp|Q99788|CML1_HUMAN       ------------------------------------------------------------
sp|P46091|GPR1_HUMAN       ------------------------------------------------------------
sp|P46089|GPR3_HUMAN       ------------------------------------------------------------
sp|P46093|GPR4_HUMAN       ------------------------------------------------------------
sp|P46095|GPR6_HUMAN       ------------------------------------------------------------
sp|P47775|GPR12_HUMAN      ------------------------------------------------------------
sp|P49685|GPR15_HUMAN      ------------------------------------------------------------
sp|Q13304|GPR17_HUMAN      ------------------------------------------------------------
sp|Q14330|GPR18_HUMAN      ------------------------------------------------------------
sp|Q15760|GPR19_HUMAN      ------------------------------------------------------------
sp|Q99678|GPR20_HUMAN      ------------------------------------------------------------
sp|Q99679|GPR21_HUMAN      ------------------------------------------------------------
sp|Q99680|GPR22_HUMAN      ------------------------------------------------------------
sp|O00155|GPR25_HUMAN      ------------------------------------------------------------
sp|Q8NDV2|GPR26_HUMAN      ------------------------------------------------------------
sp|Q9NS67|GPR27_HUMAN      ------------------------------------------------------------
sp|O00270|GPR31_HUMAN      ------------------------------------------------------------
sp|O75388|GPR32_HUMAN      ------------------------------------------------------------
sp|Q49SQ1|GPR33_HUMAN      ------------------------------------------------------------
sp|Q9UPC5|GPR34_HUMAN      ------------------------------------------------------------
sp|Q9HC97|GPR35_HUMAN      ------------------------------------------------------------
sp|O15354|GPR37_HUMAN      ------------------------------------------------------------
sp|O60883|ETBR2_HUMAN      ------------------------------------------------------------
sp|O43194|GPR39_HUMAN      ------------------------------------------------------------
sp|Q9Y5Y3|GPR45_HUMAN      ------------------------------------------------------------
sp|Q13585|MTR1L_HUMAN      ------------------------------------------------------------
sp|Q9Y2T5|GPR52_HUMAN      ------------------------------------------------------------
sp|Q9Y2T6|GPR55_HUMAN      ------------------------------------------------------------
sp|Q9BZJ8|GPR61_HUMAN      ------------------------------------------------------------
sp|Q9BZJ7|GPR62_HUMAN      ------------------------------------------------------------
sp|Q9BZJ6|GPR63_HUMAN      ------------------------------------------------------------
sp|Q8IYL9|PSYR_HUMAN       ------------------------------------------------------------
sp|Q15743|OGR1_HUMAN       ------------------------------------------------------------
sp|O95800|GPR75_HUMAN      ------------------------------------------------------------
sp|Q96P69|GPR78_HUMAN      ------------------------------------------------------------
sp|Q96P67|GPR82_HUMAN      ------------------------------------------------------------
sp|Q9NYM4|GPR83_HUMAN      ------------------------------------------------------------
sp|Q9NQS5|GPR84_HUMAN      ------------------------------------------------------------
sp|P60893|GPR85_HUMAN      ------------------------------------------------------------
sp|Q9BY21|GPR87_HUMAN      ------------------------------------------------------------
sp|Q9GZN0|GPR88_HUMAN      ------------------------------------------------------------
sp|Q96P66|GP101_HUMAN      ------------------------------------------------------------
sp|Q8TDV5|GP119_HUMAN      ------------------------------------------------------------
sp|Q5NUL3|FFAR4_HUMAN      ------------------------------------------------------------
sp|Q9UNW8|GP132_HUMAN      ------------------------------------------------------------
sp|Q8IZ08|GP135_HUMAN      ------------------------------------------------------------
sp|Q6DWJ6|GP139_HUMAN      ------------------------------------------------------------
sp|Q7Z602|GP141_HUMAN      ------------------------------------------------------------
sp|Q7Z601|GP142_HUMAN      ------------------------------------------------------------
sp|Q96CH1|GP146_HUMAN      ------------------------------------------------------------
sp|Q8TDV2|GP148_HUMAN      ------------------------------------------------------------
sp|Q86SP6|GP149_HUMAN      ------------------------------------------------------------
sp|Q8NGU9|GP150_HUMAN      ------------------------------------------------------------
sp|Q8TDV0|GP151_HUMAN      ------------------------------------------------------------
sp|Q8TDT2|GP152_HUMAN      ------------------------------------------------------------
sp|Q6NV75|GP153_HUMAN      ------------------------------------------------------------
sp|Q9UJ42|GP160_HUMAN      ------------------------------------------------------------
sp|Q8N6U8|GP161_HUMAN      ------------------------------------------------------------
sp|Q16538|GP162_HUMAN      ------------------------------------------------------------
sp|O14626|GP171_HUMAN      ------------------------------------------------------------
sp|Q9NS66|GP173_HUMAN      ------------------------------------------------------------
sp|Q9BXC1|GP174_HUMAN      ------------------------------------------------------------
sp|Q14439|GP176_HUMAN      ------------------------------------------------------------
sp|O15218|GP182_HUMAN      ------------------------------------------------------------
sp|P32249|GP183_HUMAN      ------------------------------------------------------------
sp|Q9BXB1|LGR4_HUMAN       -------------------LGLLC------F--------LALGLLGSAGPSGAAPPLCAA
sp|O75473|LGR5_HUMAN       -------------------SRLGVLLSLPVL--------LQLATGGSSPRSGVLLRGCPT
sp|Q9HBX8|LGR6_HUMAN       -------------------PGLRALWLCAAL--------CASRRAGGAPQPGPGPTACPA
sp|P43657|LPAR6_HUMAN      ------------------------------------------------------------
sp|P04201|MAS_HUMAN        ------------------------------------------------------------
sp|P35410|MAS1L_HUMAN      ------------------------------------------------------------
sp|Q8TDS7|MRGRD_HUMAN      ------------------------------------------------------------
sp|Q86SM8|MRGRE_HUMAN      ------------------------------------------------------------
sp|Q96AM1|MRGRF_HUMAN      ------------------------------------------------------------
sp|Q86SM5|MRGRG_HUMAN      ------------------------------------------------------------
sp|Q96LB2|MRGX1_HUMAN      ------------------------------------------------------------
sp|Q96LB1|MRGX2_HUMAN      ------------------------------------------------------------
sp|Q96LB0|MRGX3_HUMAN      ------------------------------------------------------------
sp|Q96LA9|MRGX4_HUMAN      ------------------------------------------------------------
sp|Q9H1Y3|OPN3_HUMAN       ------------------------------------------------------------
sp|Q6U736|OPN5_HUMAN       ------------------------------------------------------------
sp|Q96P68|OXGR1_HUMAN      ------------------------------------------------------------
sp|Q86VZ1|P2RY8_HUMAN      ------------------------------------------------------------
sp|O00398|P2Y10_HUMAN      ------------------------------------------------------------
sp|Q9BXA5|SUCR1_HUMAN      ------------------------------------------------------------
sp|Q9P1P5|TAAR2_HUMAN      ------------------------------------------------------------
sp|Q9P1P4|TAAR3_HUMAN      ------------------------------------------------------------
sp|O14804|TAAR5_HUMAN      ------------------------------------------------------------
sp|Q96RI8|TAAR6_HUMAN      ------------------------------------------------------------
sp|Q969N4|TAAR8_HUMAN      ------------------------------------------------------------
sp|Q96RI9|TAAR9_HUMAN      ------------------------------------------------------------
sp|O00590|CCBP2_HUMAN      ------------------------------------------------------------
sp|Q9NPB9|CCRL1_HUMAN      ------------------------------------------------------------
sp|Q16570|DUFFY_HUMAN      ------------------------------------------------------------
                                                                                       

sp|P08908|5HT1A_HUMAN      ------------------------------------------------------------
sp|P28222|5HT1B_HUMAN      ------------------------------------------------------------
sp|P28221|5HT1D_HUMAN      ------------------------------------------------------------
sp|P28566|5HT1E_HUMAN      ------------------------------------------------------------
sp|P30939|5HT1F_HUMAN      ------------------------------------------------------------
sp|P28223|5HT2A_HUMAN      ------------------------------------------------------------
sp|P41595|5HT2B_HUMAN      ------------------------------------------------------------
sp|P28335|5HT2C_HUMAN      ------------------------------------------------------------
sp|Q13639|5HT4R_HUMAN      ------------------------------------------------------------
sp|P47898|5HT5A_HUMAN      ------------------------------------------------------------
sp|P50406|5HT6R_HUMAN      ------------------------------------------------------------
sp|P34969|5HT7R_HUMAN      ------------------------------------------------------------
sp|P11229|ACM1_HUMAN       ------------------------------------------------------------
sp|P08172|ACM2_HUMAN       ------------------------------------------------------------
sp|P20309|ACM3_HUMAN       ------------------------------------------------------------
sp|P08173|ACM4_HUMAN       ------------------------------------------------------------
sp|P08912|ACM5_HUMAN       ------------------------------------------------------------
sp|P30542|AA1R_HUMAN       ------------------------------------------------------------
sp|P29274|AA2AR_HUMAN      ------------------------------------------------------------
sp|P29275|AA2BR_HUMAN      ------------------------------------------------------------
sp|P33765|AA3R_HUMAN       ------------------------------------------------------------
sp|P35348|ADA1A_HUMAN      ------------------------------------------------------------
sp|P35368|ADA1B_HUMAN      ------------------------------------------------------------
sp|P25100|ADA1D_HUMAN      ------------------------------------------------------------
sp|P08913|ADA2A_HUMAN      ------------------------------------------------------------
sp|P18089|ADA2B_HUMAN      ------------------------------------------------------------
sp|P18825|ADA2C_HUMAN      ------------------------------------------------------------
sp|P08588|ADRB1_HUMAN      ------------------------------------------------------------
sp|P07550|ADRB2_HUMAN      ------------------------------------------------------------
sp|P13945|ADRB3_HUMAN      ------------------------------------------------------------
sp|P30556|AGTR1_HUMAN      ------------------------------------------------------------
sp|P50052|AGTR2_HUMAN      ------------------------------------------------------------
sp|P35414|APJ_HUMAN        ------------------------------------------------------------
sp|Q8TDU6|GPBAR_HUMAN      ------------------------------------------------------------
sp|P28336|NMBR_HUMAN       ------------------------------------------------------------
sp|P30550|GRPR_HUMAN       ------------------------------------------------------------
sp|P32247|BRS3_HUMAN       ------------------------------------------------------------
sp|P46663|BKRB1_HUMAN      ------------------------------------------------------------
sp|P30411|BKRB2_HUMAN      ------------------------------------------------------------
sp|P21554|CNR1_HUMAN       ------------------------------------------------------------
sp|P34972|CNR2_HUMAN       ------------------------------------------------------------
sp|P32246|CCR1_HUMAN       ------------------------------------------------------------
sp|P41597|CCR2_HUMAN       ------------------------------------------------------------
sp|P51677|CCR3_HUMAN       ------------------------------------------------------------
sp|P51679|CCR4_HUMAN       ------------------------------------------------------------
sp|P51681|CCR5_HUMAN       ------------------------------------------------------------
sp|P51684|CCR6_HUMAN       ------------------------------------------------------------
sp|P32248|CCR7_HUMAN       ------------------------------------------------------------
sp|P51685|CCR8_HUMAN       ------------------------------------------------------------
sp|P51686|CCR9_HUMAN       ------------------------------------------------------------
sp|P46092|CCR10_HUMAN      ------------------------------------------------------------
sp|P25024|CXCR1_HUMAN      ------------------------------------------------------------
sp|P25025|CXCR2_HUMAN      ------------------------------------------------------------
sp|P49682|CXCR3_HUMAN      ------------------------------------------------------------
sp|P61073|CXCR4_HUMAN      ------------------------------------------------------------
sp|P32302|CXCR5_HUMAN      ------------------------------------------------------------
sp|O00574|CXCR6_HUMAN      ------------------------------------------------------------
sp|P25106|CXCR7_HUMAN      ------------------------------------------------------------
sp|P49238|CX3C1_HUMAN      ------------------------------------------------------------
sp|P46094|XCR1_HUMAN       ------------------------------------------------------------
sp|P32238|CCKAR_HUMAN      ------------------------------------------------------------
sp|P32239|GASR_HUMAN       ------------------------------------------------------------
sp|Q16581|C3AR_HUMAN       ------------------------------------------------------------
sp|P21730|C5AR_HUMAN       ------------------------------------------------------------
sp|Q9P296|C5ARL_HUMAN      ------------------------------------------------------------
sp|P21728|DRD1_HUMAN       ------------------------------------------------------------
sp|P14416|DRD2_HUMAN       ------------------------------------------------------------
sp|P35462|DRD3_HUMAN       ------------------------------------------------------------
sp|P21917|DRD4_HUMAN       ------------------------------------------------------------
sp|P21918|DRD5_HUMAN       ------------------------------------------------------------
sp|P25101|EDNRA_HUMAN      ------------------------------------------------------------
sp|P24530|EDNRB_HUMAN      ------------------------------------------------------------
sp|Q99527|GPER_HUMAN       ------------------------------------------------------------
sp|P21462|FPR1_HUMAN       ------------------------------------------------------------
sp|P25090|FPR2_HUMAN       ------------------------------------------------------------
sp|P25089|FPR3_HUMAN       ------------------------------------------------------------
sp|O14842|FFAR1_HUMAN      ------------------------------------------------------------
sp|O15552|FFAR2_HUMAN      ------------------------------------------------------------
sp|O14843|FFAR3_HUMAN      ------------------------------------------------------------
sp|O15529|GPR42_HUMAN      ------------------------------------------------------------
sp|P47211|GALR1_HUMAN      ------------------------------------------------------------
sp|O43603|GALR2_HUMAN      ------------------------------------------------------------
sp|O60755|GALR3_HUMAN      ------------------------------------------------------------
sp|Q92847|GHSR_HUMAN       ------------------------------------------------------------
sp|P23945|FSHR_HUMAN       ICHCSNRV-----FLCQESKVTEIPSDLPRNA------------------------IELR
sp|P22888|LSHR_HUMAN       PCNCVPDGA----LRCPGP---------TAGL------------------------TRLS
sp|P16473|TSHR_HUMAN       PCECHQEED----FRVTCKDIQRIPSL-PPST------------------------QTLK
sp|P30968|GNRHR_HUMAN      ------------------------------------------------------------
sp|Q96P88|GNRR2_HUMAN      ------------------------------------------------------------
sp|P35367|HRH1_HUMAN       ------------------------------------------------------------
sp|P25021|HRH2_HUMAN       ------------------------------------------------------------
sp|Q9Y5N1|HRH3_HUMAN       ------------------------------------------------------------
sp|Q9H3N8|HRH4_HUMAN       ------------------------------------------------------------
sp|Q9BXC0|HCAR1_HUMAN      ------------------------------------------------------------
sp|Q8TDS4|HCAR2_HUMAN      ------------------------------------------------------------
sp|P49019|HCAR3_HUMAN      ------------------------------------------------------------
sp|Q969F8|KISSR_HUMAN      ------------------------------------------------------------
sp|Q15722|LT4R1_HUMAN      ------------------------------------------------------------
sp|Q9NPC1|LT4R2_HUMAN      ------------------------------------------------------------
sp|Q9Y271|CLTR1_HUMAN      ------------------------------------------------------------
sp|Q9NS75|CLTR2_HUMAN      ------------------------------------------------------------
sp|Q8TDS5|OXER1_HUMAN      ------------------------------------------------------------
sp|Q92633|LPAR1_HUMAN      ------------------------------------------------------------
sp|Q9HBW0|LPAR2_HUMAN      ------------------------------------------------------------
sp|Q9UBY5|LPAR3_HUMAN      ------------------------------------------------------------
sp|Q99677|LPAR4_HUMAN      ------------------------------------------------------------
sp|Q9H1C0|LPAR5_HUMAN      ------------------------------------------------------------
sp|P21453|S1PR1_HUMAN      ------------------------------------------------------------
sp|O95136|S1PR2_HUMAN      ------------------------------------------------------------
sp|Q99500|S1PR3_HUMAN      ------------------------------------------------------------
sp|O95977|S1PR4_HUMAN      ------------------------------------------------------------
sp|Q9H228|S1PR5_HUMAN      ------------------------------------------------------------
sp|Q99705|MCHR1_HUMAN      ------------------------------------------------------------
sp|Q969V1|MCHR2_HUMAN      ------------------------------------------------------------
sp|Q01726|MSHR_HUMAN       ------------------------------------------------------------
sp|Q01718|ACTHR_HUMAN      ------------------------------------------------------------
sp|P41968|MC3R_HUMAN       ------------------------------------------------------------
sp|P32245|MC4R_HUMAN       ------------------------------------------------------------
sp|P33032|MC5R_HUMAN       ------------------------------------------------------------
sp|P48039|MTR1A_HUMAN      ------------------------------------------------------------
sp|P49286|MTR1B_HUMAN      ------------------------------------------------------------
sp|O43193|MTLR_HUMAN       ------------------------------------------------------------
sp|Q9HB89|NMUR1_HUMAN      ------------------------------------------------------------
sp|Q9GZQ4|NMUR2_HUMAN      ------------------------------------------------------------
sp|Q9GZQ6|NPFF1_HUMAN      ------------------------------------------------------------
sp|Q9Y5X5|NPFF2_HUMAN      ------------------------------------------------------------
sp|Q6W5P4|NPSR1_HUMAN      ------------------------------------------------------------
sp|P48145|NPBW1_HUMAN      ------------------------------------------------------------
sp|P48146|NPBW2_HUMAN      ------------------------------------------------------------
sp|P25929|NPY1R_HUMAN      ------------------------------------------------------------
sp|P49146|NPY2R_HUMAN      ------------------------------------------------------------
sp|P50391|NPY4R_HUMAN      ------------------------------------------------------------
sp|Q15761|NPY5R_HUMAN      ------------------------------------------------------------
sp|Q99463|NPY6R_HUMAN      ------------------------------------------------------------
sp|P30989|NTR1_HUMAN       ------------------------------------------------------------
sp|O95665|NTR2_HUMAN       ------------------------------------------------------------
sp|P41143|OPRD_HUMAN       ------------------------------------------------------------
sp|P41145|OPRK_HUMAN       ------------------------------------------------------------
sp|P35372|OPRM_HUMAN       ------------------------------------------------------------
sp|P41146|OPRX_HUMAN       ------------------------------------------------------------
sp|O43613|OX1R_HUMAN       ------------------------------------------------------------
sp|O43614|OX2R_HUMAN       ------------------------------------------------------------
sp|P47900|P2RY1_HUMAN      ------------------------------------------------------------
sp|P41231|P2RY2_HUMAN      ------------------------------------------------------------
sp|P51582|P2RY4_HUMAN      ------------------------------------------------------------
sp|Q15077|P2RY6_HUMAN      ------------------------------------------------------------
sp|Q96G91|P2Y11_HUMAN      ------------------------------------------------------------
sp|Q9H244|P2Y12_HUMAN      ------------------------------------------------------------
sp|Q9BPV8|P2Y13_HUMAN      ------------------------------------------------------------
sp|Q15391|P2Y14_HUMAN      ------------------------------------------------------------
sp|Q96P65|QRFPR_HUMAN      ------------------------------------------------------------
sp|P25105|PTAFR_HUMAN      ------------------------------------------------------------
sp|Q8TCW9|PKR1_HUMAN       ------------------------------------------------------------
sp|Q8NFJ6|PKR2_HUMAN       ------------------------------------------------------------
sp|P49683|PRLHR_HUMAN      ------------------------------------------------------------
sp|Q13258|PD2R_HUMAN       ------------------------------------------------------------
sp|Q9Y5Y4|PD2R2_HUMAN      ------------------------------------------------------------
sp|P34995|PE2R1_HUMAN      ------------------------------------------------------------
sp|P43116|PE2R2_HUMAN      ------------------------------------------------------------
sp|P43115|PE2R3_HUMAN      ------------------------------------------------------------
sp|P35408|PE2R4_HUMAN      ------------------------------------------------------------
sp|P43088|PF2R_HUMAN       ------------------------------------------------------------
sp|P43119|PI2R_HUMAN       ------------------------------------------------------------
sp|P21731|TA2R_HUMAN       ------------------------------------------------------------
sp|P25116|PAR1_HUMAN       ------------------------------------------------------------
sp|P55085|PAR2_HUMAN       ------------------------------------------------------------
sp|O00254|PAR3_HUMAN       ------------------------------------------------------------
sp|Q96RI0|PAR4_HUMAN       ------------------------------------------------------------
sp|Q9HBX9|RXFP1_HUMAN      QCLCQGLE-----LDCDETNLRAVPSVSS-NVTAMSLQW---------------------
sp|Q8WXD0|RXFP2_HUMAN      CCDCKETE-----LECVNGDLKSVPMISN-NVTLLSLKK---------------------
sp|Q9NSD7|RL3R1_HUMAN      ------------------------------------------------------------
sp|Q8TDU9|RL3R2_HUMAN      ------------------------------------------------------------
sp|P30872|SSR1_HUMAN       ------------------------------------------------------------
sp|P30874|SSR2_HUMAN       ------------------------------------------------------------
sp|P32745|SSR3_HUMAN       ------------------------------------------------------------
sp|P31391|SSR4_HUMAN       ------------------------------------------------------------
sp|P35346|SSR5_HUMAN       ------------------------------------------------------------
sp|P25103|NK1R_HUMAN       ------------------------------------------------------------
sp|P21452|NK2R_HUMAN       ------------------------------------------------------------
sp|P29371|NK3R_HUMAN       ------------------------------------------------------------
sp|P34981|TRFR_HUMAN       ------------------------------------------------------------
sp|Q96RJ0|TAAR1_HUMAN      ------------------------------------------------------------
sp|Q9UKP6|UR2R_HUMAN       ------------------------------------------------------------
sp|P37288|V1AR_HUMAN       ------------------------------------------------------------
sp|P47901|V1BR_HUMAN       ------------------------------------------------------------
sp|P30518|V2R_HUMAN        ------------------------------------------------------------
sp|P30559|OXYR_HUMAN       ------------------------------------------------------------
sp|O00421|CCRL2_HUMAN      ------------------------------------------------------------
sp|Q99788|CML1_HUMAN       ------------------------------------------------------------
sp|P46091|GPR1_HUMAN       ------------------------------------------------------------
sp|P46089|GPR3_HUMAN       ------------------------------------------------------------
sp|P46093|GPR4_HUMAN       ------------------------------------------------------------
sp|P46095|GPR6_HUMAN       ------------------------------------------------------------
sp|P47775|GPR12_HUMAN      ------------------------------------------------------------
sp|P49685|GPR15_HUMAN      ------------------------------------------------------------
sp|Q13304|GPR17_HUMAN      ------------------------------------------------------------
sp|Q14330|GPR18_HUMAN      ------------------------------------------------------------
sp|Q15760|GPR19_HUMAN      ------------------------------------------------------------
sp|Q99678|GPR20_HUMAN      ------------------------------------------------------------
sp|Q99679|GPR21_HUMAN      ------------------------------------------------------------
sp|Q99680|GPR22_HUMAN      ------------------------------------------------------------
sp|O00155|GPR25_HUMAN      ------------------------------------------------------------
sp|Q8NDV2|GPR26_HUMAN      ------------------------------------------------------------
sp|Q9NS67|GPR27_HUMAN      ------------------------------------------------------------
sp|O00270|GPR31_HUMAN      ------------------------------------------------------------
sp|O75388|GPR32_HUMAN      ------------------------------------------------------------
sp|Q49SQ1|GPR33_HUMAN      ------------------------------------------------------------
sp|Q9UPC5|GPR34_HUMAN      ------------------------------------------------------------
sp|Q9HC97|GPR35_HUMAN      ------------------------------------------------------------
sp|O15354|GPR37_HUMAN      ------------------------------------------------------------
sp|O60883|ETBR2_HUMAN      ------------------------------------------------------------
sp|O43194|GPR39_HUMAN      ------------------------------------------------------------
sp|Q9Y5Y3|GPR45_HUMAN      ------------------------------------------------------------
sp|Q13585|MTR1L_HUMAN      ------------------------------------------------------------
sp|Q9Y2T5|GPR52_HUMAN      ------------------------------------------------------------
sp|Q9Y2T6|GPR55_HUMAN      ------------------------------------------------------------
sp|Q9BZJ8|GPR61_HUMAN      ------------------------------------------------------------
sp|Q9BZJ7|GPR62_HUMAN      ------------------------------------------------------------
sp|Q9BZJ6|GPR63_HUMAN      ------------------------------------------------------------
sp|Q8IYL9|PSYR_HUMAN       ------------------------------------------------------------
sp|Q15743|OGR1_HUMAN       ------------------------------------------------------------
sp|O95800|GPR75_HUMAN      ------------------------------------------------------------
sp|Q96P69|GPR78_HUMAN      ------------------------------------------------------------
sp|Q96P67|GPR82_HUMAN      ------------------------------------------------------------
sp|Q9NYM4|GPR83_HUMAN      ------------------------------------------------------------
sp|Q9NQS5|GPR84_HUMAN      ------------------------------------------------------------
sp|P60893|GPR85_HUMAN      ------------------------------------------------------------
sp|Q9BY21|GPR87_HUMAN      ------------------------------------------------------------
sp|Q9GZN0|GPR88_HUMAN      ------------------------------------------------------------
sp|Q96P66|GP101_HUMAN      ------------------------------------------------------------
sp|Q8TDV5|GP119_HUMAN      ------------------------------------------------------------
sp|Q5NUL3|FFAR4_HUMAN      ------------------------------------------------------------
sp|Q9UNW8|GP132_HUMAN      ------------------------------------------------------------
sp|Q8IZ08|GP135_HUMAN      ------------------------------------------------------------
sp|Q6DWJ6|GP139_HUMAN      ------------------------------------------------------------
sp|Q7Z602|GP141_HUMAN      ------------------------------------------------------------
sp|Q7Z601|GP142_HUMAN      ------------------------------------------------------------
sp|Q96CH1|GP146_HUMAN      ------------------------------------------------------------
sp|Q8TDV2|GP148_HUMAN      ------------------------------------------------------------
sp|Q86SP6|GP149_HUMAN      ------------------------------------------------------------
sp|Q8NGU9|GP150_HUMAN      ------------------------------------------------------------
sp|Q8TDV0|GP151_HUMAN      ------------------------------------------------------------
sp|Q8TDT2|GP152_HUMAN      ------------------------------------------------------------
sp|Q6NV75|GP153_HUMAN      ------------------------------------------------------------
sp|Q9UJ42|GP160_HUMAN      ------------------------------------------------------------
sp|Q8N6U8|GP161_HUMAN      ------------------------------------------------------------
sp|Q16538|GP162_HUMAN      ------------------------------------------------------------
sp|O14626|GP171_HUMAN      ------------------------------------------------------------
sp|Q9NS66|GP173_HUMAN      ------------------------------------------------------------
sp|Q9BXC1|GP174_HUMAN      ------------------------------------------------------------
sp|Q14439|GP176_HUMAN      ------------------------------------------------------------
sp|O15218|GP182_HUMAN      ------------------------------------------------------------
sp|P32249|GP183_HUMAN      ------------------------------------------------------------
sp|Q9BXB1|LGR4_HUMAN       PCSCDGDR----RVDCSGKGLTAVPEGLSAFTQALDISMNNITQLPEDAFKNFPFLEELQ
sp|O75473|LGR5_HUMAN       HCHCEPDGRMLLRVDCSDLGLSELPSNLSVFTSYLDLSMNNISQLLPNPLPSLRFLEELR
sp|Q9HBX8|LGR6_HUMAN       PCHCQEDGIM-LSADCSELGLSAVPGDLDPLTAYLDLSMNNLTELQPGLFHHLRFLEELR
sp|P43657|LPAR6_HUMAN      ------------------------------------------------------------
sp|P04201|MAS_HUMAN        ------------------------------------------------------------
sp|P35410|MAS1L_HUMAN      ------------------------------------------------------------
sp|Q8TDS7|MRGRD_HUMAN      ------------------------------------------------------------
sp|Q86SM8|MRGRE_HUMAN      ------------------------------------------------------------
sp|Q96AM1|MRGRF_HUMAN      ------------------------------------------------------------
sp|Q86SM5|MRGRG_HUMAN      ------------------------------------------------------------
sp|Q96LB2|MRGX1_HUMAN      ------------------------------------------------------------
sp|Q96LB1|MRGX2_HUMAN      ------------------------------------------------------------
sp|Q96LB0|MRGX3_HUMAN      ------------------------------------------------------------
sp|Q96LA9|MRGX4_HUMAN      ------------------------------------------------------------
sp|Q9H1Y3|OPN3_HUMAN       ------------------------------------------------------------
sp|Q6U736|OPN5_HUMAN       ------------------------------------------------------------
sp|Q96P68|OXGR1_HUMAN      ------------------------------------------------------------
sp|Q86VZ1|P2RY8_HUMAN      ------------------------------------------------------------
sp|O00398|P2Y10_HUMAN      ------------------------------------------------------------
sp|Q9BXA5|SUCR1_HUMAN      ------------------------------------------------------------
sp|Q9P1P5|TAAR2_HUMAN      ------------------------------------------------------------
sp|Q9P1P4|TAAR3_HUMAN      ------------------------------------------------------------
sp|O14804|TAAR5_HUMAN      ------------------------------------------------------------
sp|Q96RI8|TAAR6_HUMAN      ------------------------------------------------------------
sp|Q969N4|TAAR8_HUMAN      ------------------------------------------------------------
sp|Q96RI9|TAAR9_HUMAN      ------------------------------------------------------------
sp|O00590|CCBP2_HUMAN      ------------------------------------------------------------
sp|Q9NPB9|CCRL1_HUMAN      ------------------------------------------------------------
sp|Q16570|DUFFY_HUMAN      ------------------------------------------------------------
                                                                                       

sp|P08908|5HT1A_HUMAN      ------------------------------------------------------------
sp|P28222|5HT1B_HUMAN      ------------------------------------------------------------
sp|P28221|5HT1D_HUMAN      ------------------------------------------------------------
sp|P28566|5HT1E_HUMAN      ------------------------------------------------------------
sp|P30939|5HT1F_HUMAN      ------------------------------------------------------------
sp|P28223|5HT2A_HUMAN      ------------------------------------------------------------
sp|P41595|5HT2B_HUMAN      ------------------------------------------------------------
sp|P28335|5HT2C_HUMAN      ------------------------------------------------------------
sp|Q13639|5HT4R_HUMAN      ------------------------------------------------------------
sp|P47898|5HT5A_HUMAN      ------------------------------------------------------------
sp|P50406|5HT6R_HUMAN      ------------------------------------------------------------
sp|P34969|5HT7R_HUMAN      ------------------------------------------------------------
sp|P11229|ACM1_HUMAN       ------------------------------------------------------------
sp|P08172|ACM2_HUMAN       ------------------------------------------------------------
sp|P20309|ACM3_HUMAN       ------------------------------------------------------------
sp|P08173|ACM4_HUMAN       ------------------------------------------------------------
sp|P08912|ACM5_HUMAN       ------------------------------------------------------------
sp|P30542|AA1R_HUMAN       ------------------------------------------------------------
sp|P29274|AA2AR_HUMAN      ------------------------------------------------------------
sp|P29275|AA2BR_HUMAN      ------------------------------------------------------------
sp|P33765|AA3R_HUMAN       ------------------------------------------------------------
sp|P35348|ADA1A_HUMAN      ------------------------------------------------------------
sp|P35368|ADA1B_HUMAN      ------------------------------------------------------------
sp|P25100|ADA1D_HUMAN      ------------------------------------------------------------
sp|P08913|ADA2A_HUMAN      ------------------------------------------------------------
sp|P18089|ADA2B_HUMAN      ------------------------------------------------------------
sp|P18825|ADA2C_HUMAN      ------------------------------------------------------------
sp|P08588|ADRB1_HUMAN      ------------------------------------------------------------
sp|P07550|ADRB2_HUMAN      ------------------------------------------------------------
sp|P13945|ADRB3_HUMAN      ------------------------------------------------------------
sp|P30556|AGTR1_HUMAN      ------------------------------------------------------------
sp|P50052|AGTR2_HUMAN      ------------------------------------------------------------
sp|P35414|APJ_HUMAN        ------------------------------------------------------------
sp|Q8TDU6|GPBAR_HUMAN      ------------------------------------------------------------
sp|P28336|NMBR_HUMAN       ------------------------------------------------------------
sp|P30550|GRPR_HUMAN       ------------------------------------------------------------
sp|P32247|BRS3_HUMAN       ------------------------------------------------------------
sp|P46663|BKRB1_HUMAN      ------------------------------------------------------------
sp|P30411|BKRB2_HUMAN      ------------------------------------------------------------
sp|P21554|CNR1_HUMAN       ------------------------------------------------------------
sp|P34972|CNR2_HUMAN       ------------------------------------------------------------
sp|P32246|CCR1_HUMAN       ------------------------------------------------------------
sp|P41597|CCR2_HUMAN       ------------------------------------------------------------
sp|P51677|CCR3_HUMAN       ------------------------------------------------------------
sp|P51679|CCR4_HUMAN       ------------------------------------------------------------
sp|P51681|CCR5_HUMAN       ------------------------------------------------------------
sp|P51684|CCR6_HUMAN       ------------------------------------------------------------
sp|P32248|CCR7_HUMAN       ------------------------------------------------------------
sp|P51685|CCR8_HUMAN       ------------------------------------------------------------
sp|P51686|CCR9_HUMAN       ------------------------------------------------------------
sp|P46092|CCR10_HUMAN      ------------------------------------------------------------
sp|P25024|CXCR1_HUMAN      ------------------------------------------------------------
sp|P25025|CXCR2_HUMAN      ------------------------------------------------------------
sp|P49682|CXCR3_HUMAN      ------------------------------------------------------------
sp|P61073|CXCR4_HUMAN      ------------------------------------------------------------
sp|P32302|CXCR5_HUMAN      ------------------------------------------------------------
sp|O00574|CXCR6_HUMAN      ------------------------------------------------------------
sp|P25106|CXCR7_HUMAN      ------------------------------------------------------------
sp|P49238|CX3C1_HUMAN      ------------------------------------------------------------
sp|P46094|XCR1_HUMAN       ------------------------------------------------------------
sp|P32238|CCKAR_HUMAN      ------------------------------------------------------------
sp|P32239|GASR_HUMAN       ------------------------------------------------------------
sp|Q16581|C3AR_HUMAN       ------------------------------------------------------------
sp|P21730|C5AR_HUMAN       ------------------------------------------------------------
sp|Q9P296|C5ARL_HUMAN      ------------------------------------------------------------
sp|P21728|DRD1_HUMAN       ------------------------------------------------------------
sp|P14416|DRD2_HUMAN       ------------------------------------------------------------
sp|P35462|DRD3_HUMAN       ------------------------------------------------------------
sp|P21917|DRD4_HUMAN       ------------------------------------------------------------
sp|P21918|DRD5_HUMAN       ------------------------------------------------------------
sp|P25101|EDNRA_HUMAN      ------------------------------------------------------------
sp|P24530|EDNRB_HUMAN      ------------------------------------------------------------
sp|Q99527|GPER_HUMAN       ------------------------------------------------------------
sp|P21462|FPR1_HUMAN       ------------------------------------------------------------
sp|P25090|FPR2_HUMAN       ------------------------------------------------------------
sp|P25089|FPR3_HUMAN       ------------------------------------------------------------
sp|O14842|FFAR1_HUMAN      ------------------------------------------------------------
sp|O15552|FFAR2_HUMAN      ------------------------------------------------------------
sp|O14843|FFAR3_HUMAN      ------------------------------------------------------------
sp|O15529|GPR42_HUMAN      ------------------------------------------------------------
sp|P47211|GALR1_HUMAN      ------------------------------------------------------------
sp|O43603|GALR2_HUMAN      ------------------------------------------------------------
sp|O60755|GALR3_HUMAN      ------------------------------------------------------------
sp|Q92847|GHSR_HUMAN       ------------------------------------------------------------
sp|P23945|FSHR_HUMAN       FVLTKLRVIQKGAFSGFGDLEKIEISQNDVLEVIEADVFSNLPKLHEIRIE---------
sp|P22888|LSHR_HUMAN       LAYLPVKVIPSQAFRGLNEVIKIEISQIDSLERIEANAFDNLLNLSEILIQ---------
sp|P16473|TSHR_HUMAN       LIETHLRTIPSHAFSNLPNISRIYVSIDVTLQQLESHSFYNLSKVTHIEIR---------
sp|P30968|GNRHR_HUMAN      ------------------------------------------------------------
sp|Q96P88|GNRR2_HUMAN      ------------------------------------------------------------
sp|P35367|HRH1_HUMAN       ------------------------------------------------------------
sp|P25021|HRH2_HUMAN       ------------------------------------------------------------
sp|Q9Y5N1|HRH3_HUMAN       ------------------------------------------------------------
sp|Q9H3N8|HRH4_HUMAN       ------------------------------------------------------------
sp|Q9BXC0|HCAR1_HUMAN      ------------------------------------------------------------
sp|Q8TDS4|HCAR2_HUMAN      ------------------------------------------------------------
sp|P49019|HCAR3_HUMAN      ------------------------------------------------------------
sp|Q969F8|KISSR_HUMAN      ------------------------------------------------------------
sp|Q15722|LT4R1_HUMAN      ------------------------------------------------------------
sp|Q9NPC1|LT4R2_HUMAN      ------------------------------------------------------------
sp|Q9Y271|CLTR1_HUMAN      ------------------------------------------------------------
sp|Q9NS75|CLTR2_HUMAN      ------------------------------------------------------------
sp|Q8TDS5|OXER1_HUMAN      ------------------------------------------------------------
sp|Q92633|LPAR1_HUMAN      ------------------------------------------------------------
sp|Q9HBW0|LPAR2_HUMAN      ------------------------------------------------------------
sp|Q9UBY5|LPAR3_HUMAN      ------------------------------------------------------------
sp|Q99677|LPAR4_HUMAN      ------------------------------------------------------------
sp|Q9H1C0|LPAR5_HUMAN      ------------------------------------------------------------
sp|P21453|S1PR1_HUMAN      ------------------------------------------------------------
sp|O95136|S1PR2_HUMAN      ------------------------------------------------------------
sp|Q99500|S1PR3_HUMAN      ------------------------------------------------------------
sp|O95977|S1PR4_HUMAN      ------------------------------------------------------------
sp|Q9H228|S1PR5_HUMAN      ------------------------------------------------------------
sp|Q99705|MCHR1_HUMAN      ------------------------------------------------------------
sp|Q969V1|MCHR2_HUMAN      ------------------------------------------------------------
sp|Q01726|MSHR_HUMAN       ------------------------------------------------------------
sp|Q01718|ACTHR_HUMAN      ------------------------------------------------------------
sp|P41968|MC3R_HUMAN       ------------------------------------------------------------
sp|P32245|MC4R_HUMAN       ------------------------------------------------------------
sp|P33032|MC5R_HUMAN       ------------------------------------------------------------
sp|P48039|MTR1A_HUMAN      ------------------------------------------------------------
sp|P49286|MTR1B_HUMAN      ------------------------------------------------------------
sp|O43193|MTLR_HUMAN       ------------------------------------------------------------
sp|Q9HB89|NMUR1_HUMAN      ------------------------------------------------------------
sp|Q9GZQ4|NMUR2_HUMAN      ------------------------------------------------------------
sp|Q9GZQ6|NPFF1_HUMAN      ------------------------------------------------------------
sp|Q9Y5X5|NPFF2_HUMAN      ------------------------------------------------------------
sp|Q6W5P4|NPSR1_HUMAN      ------------------------------------------------------------
sp|P48145|NPBW1_HUMAN      ------------------------------------------------------------
sp|P48146|NPBW2_HUMAN      ------------------------------------------------------------
sp|P25929|NPY1R_HUMAN      ------------------------------------------------------------
sp|P49146|NPY2R_HUMAN      ------------------------------------------------------------
sp|P50391|NPY4R_HUMAN      ------------------------------------------------------------
sp|Q15761|NPY5R_HUMAN      ------------------------------------------------------------
sp|Q99463|NPY6R_HUMAN      ------------------------------------------------------------
sp|P30989|NTR1_HUMAN       ------------------------------------------------------------
sp|O95665|NTR2_HUMAN       ------------------------------------------------------------
sp|P41143|OPRD_HUMAN       ------------------------------------------------------------
sp|P41145|OPRK_HUMAN       ------------------------------------------------------------
sp|P35372|OPRM_HUMAN       ------------------------------------------------------------
sp|P41146|OPRX_HUMAN       ------------------------------------------------------------
sp|O43613|OX1R_HUMAN       ------------------------------------------------------------
sp|O43614|OX2R_HUMAN       ------------------------------------------------------------
sp|P47900|P2RY1_HUMAN      ------------------------------------------------------------
sp|P41231|P2RY2_HUMAN      ------------------------------------------------------------
sp|P51582|P2RY4_HUMAN      ------------------------------------------------------------
sp|Q15077|P2RY6_HUMAN      ------------------------------------------------------------
sp|Q96G91|P2Y11_HUMAN      ------------------------------------------------------------
sp|Q9H244|P2Y12_HUMAN      ------------------------------------------------------------
sp|Q9BPV8|P2Y13_HUMAN      ------------------------------------------------------------
sp|Q15391|P2Y14_HUMAN      ------------------------------------------------------------
sp|Q96P65|QRFPR_HUMAN      ------------------------------------------------------------
sp|P25105|PTAFR_HUMAN      ------------------------------------------------------------
sp|Q8TCW9|PKR1_HUMAN       ------------------------------------------------------------
sp|Q8NFJ6|PKR2_HUMAN       ------------------------------------------------------------
sp|P49683|PRLHR_HUMAN      ------------------------------------------------------------
sp|Q13258|PD2R_HUMAN       ------------------------------------------------------------
sp|Q9Y5Y4|PD2R2_HUMAN      ------------------------------------------------------------
sp|P34995|PE2R1_HUMAN      ------------------------------------------------------------
sp|P43116|PE2R2_HUMAN      ------------------------------------------------------------
sp|P43115|PE2R3_HUMAN      ------------------------------------------------------------
sp|P35408|PE2R4_HUMAN      ------------------------------------------------------------
sp|P43088|PF2R_HUMAN       ------------------------------------------------------------
sp|P43119|PI2R_HUMAN       ------------------------------------------------------------
sp|P21731|TA2R_HUMAN       ------------------------------------------------------------
sp|P25116|PAR1_HUMAN       ------------------------------------------------------------
sp|P55085|PAR2_HUMAN       ------------------------------------------------------------
sp|O00254|PAR3_HUMAN       ------------------------------------------------------------
sp|Q96RI0|PAR4_HUMAN       ------------------------------------------------------------
sp|Q9HBX9|RXFP1_HUMAN      ---NLIRKLPPDCFKNYHDLQ-KLYLQNNKITSISIYAFRGLNSLTKLYLSHNRITFLKP
sp|Q8WXD0|RXFP2_HUMAN      ---NKIHSLPDKVFIKYTKLK-KIFLQHNCIRHISRKAFFGLCNLQILYLNHNCITTLRP
sp|Q9NSD7|RL3R1_HUMAN      ------------------------------------------------------------
sp|Q8TDU9|RL3R2_HUMAN      ------------------------------------------------------------
sp|P30872|SSR1_HUMAN       ------------------------------------------------------------
sp|P30874|SSR2_HUMAN       ------------------------------------------------------------
sp|P32745|SSR3_HUMAN       ------------------------------------------------------------
sp|P31391|SSR4_HUMAN       ------------------------------------------------------------
sp|P35346|SSR5_HUMAN       ------------------------------------------------------------
sp|P25103|NK1R_HUMAN       ------------------------------------------------------------
sp|P21452|NK2R_HUMAN       ------------------------------------------------------------
sp|P29371|NK3R_HUMAN       ------------------------------------------------------------
sp|P34981|TRFR_HUMAN       ------------------------------------------------------------
sp|Q96RJ0|TAAR1_HUMAN      ------------------------------------------------------------
sp|Q9UKP6|UR2R_HUMAN       ------------------------------------------------------------
sp|P37288|V1AR_HUMAN       ------------------------------------------------------------
sp|P47901|V1BR_HUMAN       ------------------------------------------------------------
sp|P30518|V2R_HUMAN        ------------------------------------------------------------
sp|P30559|OXYR_HUMAN       ------------------------------------------------------------
sp|O00421|CCRL2_HUMAN      ------------------------------------------------------------
sp|Q99788|CML1_HUMAN       ------------------------------------------------------------
sp|P46091|GPR1_HUMAN       ------------------------------------------------------------
sp|P46089|GPR3_HUMAN       ------------------------------------------------------------
sp|P46093|GPR4_HUMAN       ------------------------------------------------------------
sp|P46095|GPR6_HUMAN       ------------------------------------------------------------
sp|P47775|GPR12_HUMAN      ------------------------------------------------------------
sp|P49685|GPR15_HUMAN      ------------------------------------------------------------
sp|Q13304|GPR17_HUMAN      ------------------------------------------------------------
sp|Q14330|GPR18_HUMAN      ------------------------------------------------------------
sp|Q15760|GPR19_HUMAN      ------------------------------------------------------------
sp|Q99678|GPR20_HUMAN      ------------------------------------------------------------
sp|Q99679|GPR21_HUMAN      ------------------------------------------------------------
sp|Q99680|GPR22_HUMAN      ------------------------------------------------------------
sp|O00155|GPR25_HUMAN      ------------------------------------------------------------
sp|Q8NDV2|GPR26_HUMAN      ------------------------------------------------------------
sp|Q9NS67|GPR27_HUMAN      ------------------------------------------------------------
sp|O00270|GPR31_HUMAN      ------------------------------------------------------------
sp|O75388|GPR32_HUMAN      ------------------------------------------------------------
sp|Q49SQ1|GPR33_HUMAN      ------------------------------------------------------------
sp|Q9UPC5|GPR34_HUMAN      ------------------------------------------------------------
sp|Q9HC97|GPR35_HUMAN      ------------------------------------------------------------
sp|O15354|GPR37_HUMAN      ------------------------------------------------------------
sp|O60883|ETBR2_HUMAN      ------------------------------------------------------------
sp|O43194|GPR39_HUMAN      ------------------------------------------------------------
sp|Q9Y5Y3|GPR45_HUMAN      ------------------------------------------------------------
sp|Q13585|MTR1L_HUMAN      ------------------------------------------------------------
sp|Q9Y2T5|GPR52_HUMAN      ------------------------------------------------------------
sp|Q9Y2T6|GPR55_HUMAN      ------------------------------------------------------------
sp|Q9BZJ8|GPR61_HUMAN      ------------------------------------------------------------
sp|Q9BZJ7|GPR62_HUMAN      ------------------------------------------------------------
sp|Q9BZJ6|GPR63_HUMAN      ------------------------------------------------------------
sp|Q8IYL9|PSYR_HUMAN       ------------------------------------------------------------
sp|Q15743|OGR1_HUMAN       ------------------------------------------------------------
sp|O95800|GPR75_HUMAN      ------------------------------------------------------------
sp|Q96P69|GPR78_HUMAN      ------------------------------------------------------------
sp|Q96P67|GPR82_HUMAN      ------------------------------------------------------------
sp|Q9NYM4|GPR83_HUMAN      ------------------------------------------------------------
sp|Q9NQS5|GPR84_HUMAN      ------------------------------------------------------------
sp|P60893|GPR85_HUMAN      ------------------------------------------------------------
sp|Q9BY21|GPR87_HUMAN      ------------------------------------------------------------
sp|Q9GZN0|GPR88_HUMAN      ------------------------------------------------------------
sp|Q96P66|GP101_HUMAN      ------------------------------------------------------------
sp|Q8TDV5|GP119_HUMAN      ------------------------------------------------------------
sp|Q5NUL3|FFAR4_HUMAN      ------------------------------------------------------------
sp|Q9UNW8|GP132_HUMAN      ------------------------------------------------------------
sp|Q8IZ08|GP135_HUMAN      ------------------------------------------------------------
sp|Q6DWJ6|GP139_HUMAN      ------------------------------------------------------------
sp|Q7Z602|GP141_HUMAN      ------------------------------------------------------------
sp|Q7Z601|GP142_HUMAN      ------------------------------------------------------------
sp|Q96CH1|GP146_HUMAN      ------------------------------------------------------------
sp|Q8TDV2|GP148_HUMAN      ------------------------------------------------------------
sp|Q86SP6|GP149_HUMAN      ------------------------------------------------------------
sp|Q8NGU9|GP150_HUMAN      ------------------------------------------------------------
sp|Q8TDV0|GP151_HUMAN      ------------------------------------------------------------
sp|Q8TDT2|GP152_HUMAN      ------------------------------------------------------------
sp|Q6NV75|GP153_HUMAN      ------------------------------------------------------------
sp|Q9UJ42|GP160_HUMAN      ------------------------------------------------------------
sp|Q8N6U8|GP161_HUMAN      ------------------------------------------------------------
sp|Q16538|GP162_HUMAN      ------------------------------------------------------------
sp|O14626|GP171_HUMAN      ------------------------------------------------------------
sp|Q9NS66|GP173_HUMAN      ------------------------------------------------------------
sp|Q9BXC1|GP174_HUMAN      ------------------------------------------------------------
sp|Q14439|GP176_HUMAN      ------------------------------------------------------------
sp|O15218|GP182_HUMAN      ------------------------------------------------------------
sp|P32249|GP183_HUMAN      ------------------------------------------------------------
sp|Q9BXB1|LGR4_HUMAN       LAGNDLSFIHPKALSGLKELK-VLTLQNNQLKTVPSEAIRGLSALQSLRLDANHITSVPE
sp|O75473|LGR5_HUMAN       LAGNALTYIPKGAFTGLYSLK-VLMLQNNQLRHVPTEALQNLRSLQSLRLDANHISYVPP
sp|Q9HBX8|LGR6_HUMAN       LSGNHLSHIPGQAFSGLYSLK-ILMLQNNQLGGIPAEALWELPSLQSLRLDANLISLVPE
sp|P43657|LPAR6_HUMAN      ------------------------------------------------------------
sp|P04201|MAS_HUMAN        ------------------------------------------------------------
sp|P35410|MAS1L_HUMAN      ------------------------------------------------------------
sp|Q8TDS7|MRGRD_HUMAN      ------------------------------------------------------------
sp|Q86SM8|MRGRE_HUMAN      ------------------------------------------------------------
sp|Q96AM1|MRGRF_HUMAN      ------------------------------------------------------------
sp|Q86SM5|MRGRG_HUMAN      ------------------------------------------------------------
sp|Q96LB2|MRGX1_HUMAN      ------------------------------------------------------------
sp|Q96LB1|MRGX2_HUMAN      ------------------------------------------------------------
sp|Q96LB0|MRGX3_HUMAN      ------------------------------------------------------------
sp|Q96LA9|MRGX4_HUMAN      ------------------------------------------------------------
sp|Q9H1Y3|OPN3_HUMAN       ------------------------------------------------------------
sp|Q6U736|OPN5_HUMAN       ------------------------------------------------------------
sp|Q96P68|OXGR1_HUMAN      ------------------------------------------------------------
sp|Q86VZ1|P2RY8_HUMAN      ------------------------------------------------------------
sp|O00398|P2Y10_HUMAN      ------------------------------------------------------------
sp|Q9BXA5|SUCR1_HUMAN      ------------------------------------------------------------
sp|Q9P1P5|TAAR2_HUMAN      ------------------------------------------------------------
sp|Q9P1P4|TAAR3_HUMAN      ------------------------------------------------------------
sp|O14804|TAAR5_HUMAN      ------------------------------------------------------------
sp|Q96RI8|TAAR6_HUMAN      ------------------------------------------------------------
sp|Q969N4|TAAR8_HUMAN      ------------------------------------------------------------
sp|Q96RI9|TAAR9_HUMAN      ------------------------------------------------------------
sp|O00590|CCBP2_HUMAN      ------------------------------------------------------------
sp|Q9NPB9|CCRL1_HUMAN      ------------------------------------------------------------
sp|Q16570|DUFFY_HUMAN      ------------------------------------------------------------
                                                                                       

sp|P08908|5HT1A_HUMAN      ------------------------------------------------------------
sp|P28222|5HT1B_HUMAN      ------------------------------------------------------------
sp|P28221|5HT1D_HUMAN      ------------------------------------------------------------
sp|P28566|5HT1E_HUMAN      ------------------------------------------------------------
sp|P30939|5HT1F_HUMAN      ------------------------------------------------------------
sp|P28223|5HT2A_HUMAN      ------------------------------------------------------------
sp|P41595|5HT2B_HUMAN      ------------------------------------------------------------
sp|P28335|5HT2C_HUMAN      ------------------------------------------------------------
sp|Q13639|5HT4R_HUMAN      ------------------------------------------------------------
sp|P47898|5HT5A_HUMAN      ------------------------------------------------------------
sp|P50406|5HT6R_HUMAN      ------------------------------------------------------------
sp|P34969|5HT7R_HUMAN      ------------------------------------------------------------
sp|P11229|ACM1_HUMAN       ------------------------------------------------------------
sp|P08172|ACM2_HUMAN       ------------------------------------------------------------
sp|P20309|ACM3_HUMAN       ------------------------------------------------------------
sp|P08173|ACM4_HUMAN       ------------------------------------------------------------
sp|P08912|ACM5_HUMAN       ------------------------------------------------------------
sp|P30542|AA1R_HUMAN       ------------------------------------------------------------
sp|P29274|AA2AR_HUMAN      ------------------------------------------------------------
sp|P29275|AA2BR_HUMAN      ------------------------------------------------------------
sp|P33765|AA3R_HUMAN       ------------------------------------------------------------
sp|P35348|ADA1A_HUMAN      ------------------------------------------------------------
sp|P35368|ADA1B_HUMAN      ------------------------------------------------------------
sp|P25100|ADA1D_HUMAN      ------------------------------------------------------------
sp|P08913|ADA2A_HUMAN      ------------------------------------------------------------
sp|P18089|ADA2B_HUMAN      ------------------------------------------------------------
sp|P18825|ADA2C_HUMAN      ------------------------------------------------------------
sp|P08588|ADRB1_HUMAN      ------------------------------------------------------------
sp|P07550|ADRB2_HUMAN      ------------------------------------------------------------
sp|P13945|ADRB3_HUMAN      ------------------------------------------------------------
sp|P30556|AGTR1_HUMAN      ------------------------------------------------------------
sp|P50052|AGTR2_HUMAN      ------------------------------------------------------------
sp|P35414|APJ_HUMAN        ------------------------------------------------------------
sp|Q8TDU6|GPBAR_HUMAN      ------------------------------------------------------------
sp|P28336|NMBR_HUMAN       ------------------------------------------------------------
sp|P30550|GRPR_HUMAN       ------------------------------------------------------------
sp|P32247|BRS3_HUMAN       ------------------------------------------------------------
sp|P46663|BKRB1_HUMAN      ------------------------------------------------------------
sp|P30411|BKRB2_HUMAN      ------------------------------------------------------------
sp|P21554|CNR1_HUMAN       ------------------------------------------------------------
sp|P34972|CNR2_HUMAN       ------------------------------------------------------------
sp|P32246|CCR1_HUMAN       ------------------------------------------------------------
sp|P41597|CCR2_HUMAN       ------------------------------------------------------------
sp|P51677|CCR3_HUMAN       ------------------------------------------------------------
sp|P51679|CCR4_HUMAN       ------------------------------------------------------------
sp|P51681|CCR5_HUMAN       ------------------------------------------------------------
sp|P51684|CCR6_HUMAN       ------------------------------------------------------------
sp|P32248|CCR7_HUMAN       ------------------------------------------------------------
sp|P51685|CCR8_HUMAN       ------------------------------------------------------------
sp|P51686|CCR9_HUMAN       ------------------------------------------------------------
sp|P46092|CCR10_HUMAN      ------------------------------------------------------------
sp|P25024|CXCR1_HUMAN      ------------------------------------------------------------
sp|P25025|CXCR2_HUMAN      ------------------------------------------------------------
sp|P49682|CXCR3_HUMAN      ------------------------------------------------------------
sp|P61073|CXCR4_HUMAN      ------------------------------------------------------------
sp|P32302|CXCR5_HUMAN      ------------------------------------------------------------
sp|O00574|CXCR6_HUMAN      ------------------------------------------------------------
sp|P25106|CXCR7_HUMAN      ------------------------------------------------------------
sp|P49238|CX3C1_HUMAN      ------------------------------------------------------------
sp|P46094|XCR1_HUMAN       ------------------------------------------------------------
sp|P32238|CCKAR_HUMAN      ------------------------------------------------------------
sp|P32239|GASR_HUMAN       ------------------------------------------------------------
sp|Q16581|C3AR_HUMAN       ------------------------------------------------------------
sp|P21730|C5AR_HUMAN       ------------------------------------------------------------
sp|Q9P296|C5ARL_HUMAN      ------------------------------------------------------------
sp|P21728|DRD1_HUMAN       ------------------------------------------------------------
sp|P14416|DRD2_HUMAN       ------------------------------------------------------------
sp|P35462|DRD3_HUMAN       ------------------------------------------------------------
sp|P21917|DRD4_HUMAN       ------------------------------------------------------------
sp|P21918|DRD5_HUMAN       ------------------------------------------------------------
sp|P25101|EDNRA_HUMAN      ------------------------------------------------------------
sp|P24530|EDNRB_HUMAN      ------------------------------------------------------------
sp|Q99527|GPER_HUMAN       ------------------------------------------------------------
sp|P21462|FPR1_HUMAN       ------------------------------------------------------------
sp|P25090|FPR2_HUMAN       ------------------------------------------------------------
sp|P25089|FPR3_HUMAN       ------------------------------------------------------------
sp|O14842|FFAR1_HUMAN      ------------------------------------------------------------
sp|O15552|FFAR2_HUMAN      ------------------------------------------------------------
sp|O14843|FFAR3_HUMAN      ------------------------------------------------------------
sp|O15529|GPR42_HUMAN      ------------------------------------------------------------
sp|P47211|GALR1_HUMAN      ------------------------------------------------------------
sp|O43603|GALR2_HUMAN      ------------------------------------------------------------
sp|O60755|GALR3_HUMAN      ------------------------------------------------------------
sp|Q92847|GHSR_HUMAN       ------------------------------------------------------------
sp|P23945|FSHR_HUMAN       --------------KANNLLYINPEAFQNLPNLQYLLISNTGIKHLPDVHKIHSL-QKVL
sp|P22888|LSHR_HUMAN       --------------NTKNLRYIEPGAFINLPRLKYLSICNTGIRKFPDVTKVFSSESNFI
sp|P16473|TSHR_HUMAN       --------------NTRNLTYIDPDALKELPLLKFLGIFNTGLKMFPDLTKVYSTDIFFI
sp|P30968|GNRHR_HUMAN      ------------------------------------------------------------
sp|Q96P88|GNRR2_HUMAN      ------------------------------------------------------------
sp|P35367|HRH1_HUMAN       ------------------------------------------------------------
sp|P25021|HRH2_HUMAN       ------------------------------------------------------------
sp|Q9Y5N1|HRH3_HUMAN       ------------------------------------------------------------
sp|Q9H3N8|HRH4_HUMAN       ------------------------------------------------------------
sp|Q9BXC0|HCAR1_HUMAN      ------------------------------------------------------------
sp|Q8TDS4|HCAR2_HUMAN      ------------------------------------------------------------
sp|P49019|HCAR3_HUMAN      ------------------------------------------------------------
sp|Q969F8|KISSR_HUMAN      ------------------------------------------------------------
sp|Q15722|LT4R1_HUMAN      ------------------------------------------------------------
sp|Q9NPC1|LT4R2_HUMAN      ------------------------------------------------------------
sp|Q9Y271|CLTR1_HUMAN      ------------------------------------------------------------
sp|Q9NS75|CLTR2_HUMAN      ------------------------------------------------------------
sp|Q8TDS5|OXER1_HUMAN      ------------------------------------------------------------
sp|Q92633|LPAR1_HUMAN      ------------------------------------------------------------
sp|Q9HBW0|LPAR2_HUMAN      ------------------------------------------------------------
sp|Q9UBY5|LPAR3_HUMAN      ------------------------------------------------------------
sp|Q99677|LPAR4_HUMAN      ------------------------------------------------------------
sp|Q9H1C0|LPAR5_HUMAN      ------------------------------------------------------------
sp|P21453|S1PR1_HUMAN      ------------------------------------------------------------
sp|O95136|S1PR2_HUMAN      ------------------------------------------------------------
sp|Q99500|S1PR3_HUMAN      ------------------------------------------------------------
sp|O95977|S1PR4_HUMAN      ------------------------------------------------------------
sp|Q9H228|S1PR5_HUMAN      ------------------------------------------------------------
sp|Q99705|MCHR1_HUMAN      ------------------------------------------------------------
sp|Q969V1|MCHR2_HUMAN      ------------------------------------------------------------
sp|Q01726|MSHR_HUMAN       ------------------------------------------------------------
sp|Q01718|ACTHR_HUMAN      ------------------------------------------------------------
sp|P41968|MC3R_HUMAN       ------------------------------------------------------------
sp|P32245|MC4R_HUMAN       ------------------------------------------------------------
sp|P33032|MC5R_HUMAN       ------------------------------------------------------------
sp|P48039|MTR1A_HUMAN      ------------------------------------------------------------
sp|P49286|MTR1B_HUMAN      ------------------------------------------------------------
sp|O43193|MTLR_HUMAN       ------------------------------------------------------------
sp|Q9HB89|NMUR1_HUMAN      ------------------------------------------------------------
sp|Q9GZQ4|NMUR2_HUMAN      ------------------------------------------------------------
sp|Q9GZQ6|NPFF1_HUMAN      ------------------------------------------------------------
sp|Q9Y5X5|NPFF2_HUMAN      ------------------------------------------------------------
sp|Q6W5P4|NPSR1_HUMAN      ------------------------------------------------------------
sp|P48145|NPBW1_HUMAN      ------------------------------------------------------------
sp|P48146|NPBW2_HUMAN      ------------------------------------------------------------
sp|P25929|NPY1R_HUMAN      ------------------------------------------------------------
sp|P49146|NPY2R_HUMAN      ------------------------------------------------------------
sp|P50391|NPY4R_HUMAN      ------------------------------------------------------------
sp|Q15761|NPY5R_HUMAN      ------------------------------------------------------------
sp|Q99463|NPY6R_HUMAN      ------------------------------------------------------------
sp|P30989|NTR1_HUMAN       ------------------------------------------------------------
sp|O95665|NTR2_HUMAN       ------------------------------------------------------------
sp|P41143|OPRD_HUMAN       ------------------------------------------------------------
sp|P41145|OPRK_HUMAN       ------------------------------------------------------------
sp|P35372|OPRM_HUMAN       ------------------------------------------------------------
sp|P41146|OPRX_HUMAN       ------------------------------------------------------------
sp|O43613|OX1R_HUMAN       ------------------------------------------------------------
sp|O43614|OX2R_HUMAN       ------------------------------------------------------------
sp|P47900|P2RY1_HUMAN      ------------------------------------------------------------
sp|P41231|P2RY2_HUMAN      ------------------------------------------------------------
sp|P51582|P2RY4_HUMAN      ------------------------------------------------------------
sp|Q15077|P2RY6_HUMAN      ------------------------------------------------------------
sp|Q96G91|P2Y11_HUMAN      ------------------------------------------------------------
sp|Q9H244|P2Y12_HUMAN      ------------------------------------------------------------
sp|Q9BPV8|P2Y13_HUMAN      ------------------------------------------------------------
sp|Q15391|P2Y14_HUMAN      ------------------------------------------------------------
sp|Q96P65|QRFPR_HUMAN      ------------------------------------------------------------
sp|P25105|PTAFR_HUMAN      ------------------------------------------------------------
sp|Q8TCW9|PKR1_HUMAN       ------------------------------------------------------------
sp|Q8NFJ6|PKR2_HUMAN       ------------------------------------------------------------
sp|P49683|PRLHR_HUMAN      ------------------------------------------------------------
sp|Q13258|PD2R_HUMAN       ------------------------------------------------------------
sp|Q9Y5Y4|PD2R2_HUMAN      ------------------------------------------------------------
sp|P34995|PE2R1_HUMAN      ------------------------------------------------------------
sp|P43116|PE2R2_HUMAN      ------------------------------------------------------------
sp|P43115|PE2R3_HUMAN      ------------------------------------------------------------
sp|P35408|PE2R4_HUMAN      ------------------------------------------------------------
sp|P43088|PF2R_HUMAN       ------------------------------------------------------------
sp|P43119|PI2R_HUMAN       ------------------------------------------------------------
sp|P21731|TA2R_HUMAN       ------------------------------------------------------------
sp|P25116|PAR1_HUMAN       ------------------------------------------------------------
sp|P55085|PAR2_HUMAN       ------------------------------------------------------------
sp|O00254|PAR3_HUMAN       ------------------------------------------------------------
sp|Q96RI0|PAR4_HUMAN       ------------------------------------------------------------
sp|Q9HBX9|RXFP1_HUMAN      GVFEDLHRLEWLIIEDNHLSRISPPTFYGLNSLILLVLMNNVLTRLPDKP----------
sp|Q8WXD0|RXFP2_HUMAN      GIFKDLHQLTWLILDDNPITRISQRLFTGLNSLFFLSMVNNYLEALP-KQ----------
sp|Q9NSD7|RL3R1_HUMAN      ------------------------------------------------------------
sp|Q8TDU9|RL3R2_HUMAN      ------------------------------------------------------------
sp|P30872|SSR1_HUMAN       ------------------------------------------------------------
sp|P30874|SSR2_HUMAN       ------------------------------------------------------------
sp|P32745|SSR3_HUMAN       ------------------------------------------------------------
sp|P31391|SSR4_HUMAN       ------------------------------------------------------------
sp|P35346|SSR5_HUMAN       ------------------------------------------------------------
sp|P25103|NK1R_HUMAN       ------------------------------------------------------------
sp|P21452|NK2R_HUMAN       ------------------------------------------------------------
sp|P29371|NK3R_HUMAN       ------------------------------------------------------------
sp|P34981|TRFR_HUMAN       ------------------------------------------------------------
sp|Q96RJ0|TAAR1_HUMAN      ------------------------------------------------------------
sp|Q9UKP6|UR2R_HUMAN       ------------------------------------------------------------
sp|P37288|V1AR_HUMAN       ------------------------------------------------------------
sp|P47901|V1BR_HUMAN       ------------------------------------------------------------
sp|P30518|V2R_HUMAN        ------------------------------------------------------------
sp|P30559|OXYR_HUMAN       ------------------------------------------------------------
sp|O00421|CCRL2_HUMAN      ------------------------------------------------------------
sp|Q99788|CML1_HUMAN       ------------------------------------------------------------
sp|P46091|GPR1_HUMAN       ------------------------------------------------------------
sp|P46089|GPR3_HUMAN       ------------------------------------------------------------
sp|P46093|GPR4_HUMAN       ------------------------------------------------------------
sp|P46095|GPR6_HUMAN       ------------------------------------------------------------
sp|P47775|GPR12_HUMAN      ------------------------------------------------------------
sp|P49685|GPR15_HUMAN      ------------------------------------------------------------
sp|Q13304|GPR17_HUMAN      ------------------------------------------------------------
sp|Q14330|GPR18_HUMAN      ------------------------------------------------------------
sp|Q15760|GPR19_HUMAN      ------------------------------------------------------------
sp|Q99678|GPR20_HUMAN      ------------------------------------------------------------
sp|Q99679|GPR21_HUMAN      ------------------------------------------------------------
sp|Q99680|GPR22_HUMAN      ------------------------------------------------------------
sp|O00155|GPR25_HUMAN      ------------------------------------------------------------
sp|Q8NDV2|GPR26_HUMAN      ------------------------------------------------------------
sp|Q9NS67|GPR27_HUMAN      ------------------------------------------------------------
sp|O00270|GPR31_HUMAN      ------------------------------------------------------------
sp|O75388|GPR32_HUMAN      ------------------------------------------------------------
sp|Q49SQ1|GPR33_HUMAN      ------------------------------------------------------------
sp|Q9UPC5|GPR34_HUMAN      ------------------------------------------------------------
sp|Q9HC97|GPR35_HUMAN      ------------------------------------------------------------
sp|O15354|GPR37_HUMAN      ------------------------------------------------------------
sp|O60883|ETBR2_HUMAN      ------------------------------------------------------------
sp|O43194|GPR39_HUMAN      ------------------------------------------------------------
sp|Q9Y5Y3|GPR45_HUMAN      ------------------------------------------------------------
sp|Q13585|MTR1L_HUMAN      ------------------------------------------------------------
sp|Q9Y2T5|GPR52_HUMAN      ------------------------------------------------------------
sp|Q9Y2T6|GPR55_HUMAN      ------------------------------------------------------------
sp|Q9BZJ8|GPR61_HUMAN      ------------------------------------------------------------
sp|Q9BZJ7|GPR62_HUMAN      ------------------------------------------------------------
sp|Q9BZJ6|GPR63_HUMAN      ------------------------------------------------------------
sp|Q8IYL9|PSYR_HUMAN       ------------------------------------------------------------
sp|Q15743|OGR1_HUMAN       ------------------------------------------------------------
sp|O95800|GPR75_HUMAN      ------------------------------------------------------------
sp|Q96P69|GPR78_HUMAN      ------------------------------------------------------------
sp|Q96P67|GPR82_HUMAN      ------------------------------------------------------------
sp|Q9NYM4|GPR83_HUMAN      ------------------------------------------------------------
sp|Q9NQS5|GPR84_HUMAN      ------------------------------------------------------------
sp|P60893|GPR85_HUMAN      ------------------------------------------------------------
sp|Q9BY21|GPR87_HUMAN      ------------------------------------------------------------
sp|Q9GZN0|GPR88_HUMAN      ------------------------------------------------------------
sp|Q96P66|GP101_HUMAN      ------------------------------------------------------------
sp|Q8TDV5|GP119_HUMAN      ------------------------------------------------------------
sp|Q5NUL3|FFAR4_HUMAN      ------------------------------------------------------------
sp|Q9UNW8|GP132_HUMAN      ------------------------------------------------------------
sp|Q8IZ08|GP135_HUMAN      ------------------------------------------------------------
sp|Q6DWJ6|GP139_HUMAN      ------------------------------------------------------------
sp|Q7Z602|GP141_HUMAN      ------------------------------------------------------------
sp|Q7Z601|GP142_HUMAN      ------------------------------------------------------------
sp|Q96CH1|GP146_HUMAN      ------------------------------------------------------------
sp|Q8TDV2|GP148_HUMAN      ------------------------------------------------------------
sp|Q86SP6|GP149_HUMAN      ------------------------------------------------------------
sp|Q8NGU9|GP150_HUMAN      ------------------------------------------------------------
sp|Q8TDV0|GP151_HUMAN      ------------------------------------------------------------
sp|Q8TDT2|GP152_HUMAN      ------------------------------------------------------------
sp|Q6NV75|GP153_HUMAN      ------------------------------------------------------------
sp|Q9UJ42|GP160_HUMAN      ------------------------------------------------------------
sp|Q8N6U8|GP161_HUMAN      ------------------------------------------------------------
sp|Q16538|GP162_HUMAN      ------------------------------------------------------------
sp|O14626|GP171_HUMAN      ------------------------------------------------------------
sp|Q9NS66|GP173_HUMAN      ------------------------------------------------------------
sp|Q9BXC1|GP174_HUMAN      ------------------------------------------------------------
sp|Q14439|GP176_HUMAN      ------------------------------------------------------------
sp|O15218|GP182_HUMAN      ------------------------------------------------------------
sp|P32249|GP183_HUMAN      ------------------------------------------------------------
sp|Q9BXB1|LGR4_HUMAN       DSFEGLVQLRHLWLDDNSLTEVPVHPLSNLPTLQALTLALNKISSIPDFAFTNLS-SLVV
sp|O75473|LGR5_HUMAN       SCFSGLHSLRHLWLDDNALTEIPVQAFRSLSALQAMTLALNKIHHIPDYAFGNLS-SLVV
sp|Q9HBX8|LGR6_HUMAN       RSFEGLSSLRHLWLDDNALTEIPVRALNNLPALQAMTLALNRISHIPDYAFQNLT-SLVV
sp|P43657|LPAR6_HUMAN      ------------------------------------------------------------
sp|P04201|MAS_HUMAN        ------------------------------------------------------------
sp|P35410|MAS1L_HUMAN      ------------------------------------------------------------
sp|Q8TDS7|MRGRD_HUMAN      ------------------------------------------------------------
sp|Q86SM8|MRGRE_HUMAN      ------------------------------------------------------------
sp|Q96AM1|MRGRF_HUMAN      ------------------------------------------------------------
sp|Q86SM5|MRGRG_HUMAN      ------------------------------------------------------------
sp|Q96LB2|MRGX1_HUMAN      ------------------------------------------------------------
sp|Q96LB1|MRGX2_HUMAN      ------------------------------------------------------------
sp|Q96LB0|MRGX3_HUMAN      ------------------------------------------------------------
sp|Q96LA9|MRGX4_HUMAN      ------------------------------------------------------------
sp|Q9H1Y3|OPN3_HUMAN       ------------------------------------------------------------
sp|Q6U736|OPN5_HUMAN       ------------------------------------------------------------
sp|Q96P68|OXGR1_HUMAN      ------------------------------------------------------------
sp|Q86VZ1|P2RY8_HUMAN      ------------------------------------------------------------
sp|O00398|P2Y10_HUMAN      ------------------------------------------------------------
sp|Q9BXA5|SUCR1_HUMAN      ------------------------------------------------------------
sp|Q9P1P5|TAAR2_HUMAN      ------------------------------------------------------------
sp|Q9P1P4|TAAR3_HUMAN      ------------------------------------------------------------
sp|O14804|TAAR5_HUMAN      ------------------------------------------------------------
sp|Q96RI8|TAAR6_HUMAN      ------------------------------------------------------------
sp|Q969N4|TAAR8_HUMAN      ------------------------------------------------------------
sp|Q96RI9|TAAR9_HUMAN      ------------------------------------------------------------
sp|O00590|CCBP2_HUMAN      ------------------------------------------------------------
sp|Q9NPB9|CCRL1_HUMAN      ------------------------------------------------------------
sp|Q16570|DUFFY_HUMAN      ------------------------------------------------------------
                                                                                       

sp|P08908|5HT1A_HUMAN      ------------------------------------------------------------
sp|P28222|5HT1B_HUMAN      ------------------------------------------------------------
sp|P28221|5HT1D_HUMAN      ------------------------------------------------------------
sp|P28566|5HT1E_HUMAN      ------------------------------------------------------------
sp|P30939|5HT1F_HUMAN      ------------------------------------------------------------
sp|P28223|5HT2A_HUMAN      ------------------------------------------------------------
sp|P41595|5HT2B_HUMAN      ------------------------------------------------------------
sp|P28335|5HT2C_HUMAN      ------------------------------------------------------------
sp|Q13639|5HT4R_HUMAN      ------------------------------------------------------------
sp|P47898|5HT5A_HUMAN      ------------------------------------------------------------
sp|P50406|5HT6R_HUMAN      ------------------------------------------------------------
sp|P34969|5HT7R_HUMAN      ------------------------------------------------------------
sp|P11229|ACM1_HUMAN       ------------------------------------------------------------
sp|P08172|ACM2_HUMAN       ------------------------------------------------------------
sp|P20309|ACM3_HUMAN       ------------------------------------------------------------
sp|P08173|ACM4_HUMAN       ------------------------------------------------------------
sp|P08912|ACM5_HUMAN       ------------------------------------------------------------
sp|P30542|AA1R_HUMAN       ------------------------------------------------------------
sp|P29274|AA2AR_HUMAN      ------------------------------------------------------------
sp|P29275|AA2BR_HUMAN      ------------------------------------------------------------
sp|P33765|AA3R_HUMAN       ------------------------------------------------------------
sp|P35348|ADA1A_HUMAN      ------------------------------------------------------------
sp|P35368|ADA1B_HUMAN      ------------------------------------------------------------
sp|P25100|ADA1D_HUMAN      ------------------------------------------------------------
sp|P08913|ADA2A_HUMAN      ------------------------------------------------------------
sp|P18089|ADA2B_HUMAN      ------------------------------------------------------------
sp|P18825|ADA2C_HUMAN      ------------------------------------------------------------
sp|P08588|ADRB1_HUMAN      ------------------------------------------------------------
sp|P07550|ADRB2_HUMAN      ------------------------------------------------------------
sp|P13945|ADRB3_HUMAN      ------------------------------------------------------------
sp|P30556|AGTR1_HUMAN      ------------------------------------------------------------
sp|P50052|AGTR2_HUMAN      ------------------------------------------------------------
sp|P35414|APJ_HUMAN        ------------------------------------------------------------
sp|Q8TDU6|GPBAR_HUMAN      ------------------------------------------------------------
sp|P28336|NMBR_HUMAN       ------------------------------------------------------------
sp|P30550|GRPR_HUMAN       ------------------------------------------------------------
sp|P32247|BRS3_HUMAN       ------------------------------------------------------------
sp|P46663|BKRB1_HUMAN      ------------------------------------------------------------
sp|P30411|BKRB2_HUMAN      ------------------------------------------------------------
sp|P21554|CNR1_HUMAN       ------------------------------------------------------------
sp|P34972|CNR2_HUMAN       ------------------------------------------------------------
sp|P32246|CCR1_HUMAN       ------------------------------------------------------------
sp|P41597|CCR2_HUMAN       ------------------------------------------------------------
sp|P51677|CCR3_HUMAN       ------------------------------------------------------------
sp|P51679|CCR4_HUMAN       ------------------------------------------------------------
sp|P51681|CCR5_HUMAN       ------------------------------------------------------------
sp|P51684|CCR6_HUMAN       ------------------------------------------------------------
sp|P32248|CCR7_HUMAN       ------------------------------------------------------------
sp|P51685|CCR8_HUMAN       ------------------------------------------------------------
sp|P51686|CCR9_HUMAN       ------------------------------------------------------------
sp|P46092|CCR10_HUMAN      ------------------------------------------------------------
sp|P25024|CXCR1_HUMAN      ------------------------------------------------------------
sp|P25025|CXCR2_HUMAN      ------------------------------------------------------------
sp|P49682|CXCR3_HUMAN      ------------------------------------------------------------
sp|P61073|CXCR4_HUMAN      ------------------------------------------------------------
sp|P32302|CXCR5_HUMAN      ------------------------------------------------------------
sp|O00574|CXCR6_HUMAN      ------------------------------------------------------------
sp|P25106|CXCR7_HUMAN      ------------------------------------------------------------
sp|P49238|CX3C1_HUMAN      ------------------------------------------------------------
sp|P46094|XCR1_HUMAN       ------------------------------------------------------------
sp|P32238|CCKAR_HUMAN      ------------------------------------------------------------
sp|P32239|GASR_HUMAN       ------------------------------------------------------------
sp|Q16581|C3AR_HUMAN       ------------------------------------------------------------
sp|P21730|C5AR_HUMAN       ------------------------------------------------------------
sp|Q9P296|C5ARL_HUMAN      ------------------------------------------------------------
sp|P21728|DRD1_HUMAN       ------------------------------------------------------------
sp|P14416|DRD2_HUMAN       ------------------------------------------------------------
sp|P35462|DRD3_HUMAN       ------------------------------------------------------------
sp|P21917|DRD4_HUMAN       ------------------------------------------------------------
sp|P21918|DRD5_HUMAN       ------------------------------------------------------------
sp|P25101|EDNRA_HUMAN      ------------------------------------------------------------
sp|P24530|EDNRB_HUMAN      ------------------------------------------------------------
sp|Q99527|GPER_HUMAN       ------------------------------------------------------------
sp|P21462|FPR1_HUMAN       ------------------------------------------------------------
sp|P25090|FPR2_HUMAN       ------------------------------------------------------------
sp|P25089|FPR3_HUMAN       ------------------------------------------------------------
sp|O14842|FFAR1_HUMAN      ------------------------------------------------------------
sp|O15552|FFAR2_HUMAN      ------------------------------------------------------------
sp|O14843|FFAR3_HUMAN      ------------------------------------------------------------
sp|O15529|GPR42_HUMAN      ------------------------------------------------------------
sp|P47211|GALR1_HUMAN      ------------------------------------------------------------
sp|O43603|GALR2_HUMAN      ------------------------------------------------------------
sp|O60755|GALR3_HUMAN      ------------------------------------------------------------
sp|Q92847|GHSR_HUMAN       ------------------------------------------------------------
sp|P23945|FSHR_HUMAN       LDI----------------------------------------------QDNINIHTIER
sp|P22888|LSHR_HUMAN       LEI----------------------------------------------CDNLHITTIPG
sp|P16473|TSHR_HUMAN       LEI----------------------------------------------TDNPYMTSIPV
sp|P30968|GNRHR_HUMAN      ------------------------------------------------------------
sp|Q96P88|GNRR2_HUMAN      ------------------------------------------------------------
sp|P35367|HRH1_HUMAN       ------------------------------------------------------------
sp|P25021|HRH2_HUMAN       ------------------------------------------------------------
sp|Q9Y5N1|HRH3_HUMAN       ------------------------------------------------------------
sp|Q9H3N8|HRH4_HUMAN       ------------------------------------------------------------
sp|Q9BXC0|HCAR1_HUMAN      ------------------------------------------------------------
sp|Q8TDS4|HCAR2_HUMAN      ------------------------------------------------------------
sp|P49019|HCAR3_HUMAN      ------------------------------------------------------------
sp|Q969F8|KISSR_HUMAN      ------------------------------------------------------------
sp|Q15722|LT4R1_HUMAN      ------------------------------------------------------------
sp|Q9NPC1|LT4R2_HUMAN      ------------------------------------------------------------
sp|Q9Y271|CLTR1_HUMAN      ------------------------------------------------------------
sp|Q9NS75|CLTR2_HUMAN      ------------------------------------------------------------
sp|Q8TDS5|OXER1_HUMAN      ------------------------------------------------------------
sp|Q92633|LPAR1_HUMAN      ------------------------------------------------------------
sp|Q9HBW0|LPAR2_HUMAN      ------------------------------------------------------------
sp|Q9UBY5|LPAR3_HUMAN      ------------------------------------------------------------
sp|Q99677|LPAR4_HUMAN      ------------------------------------------------------------
sp|Q9H1C0|LPAR5_HUMAN      ------------------------------------------------------------
sp|P21453|S1PR1_HUMAN      ------------------------------------------------------------
sp|O95136|S1PR2_HUMAN      ------------------------------------------------------------
sp|Q99500|S1PR3_HUMAN      ------------------------------------------------------------
sp|O95977|S1PR4_HUMAN      ------------------------------------------------------------
sp|Q9H228|S1PR5_HUMAN      ------------------------------------------------------------
sp|Q99705|MCHR1_HUMAN      ------------------------------------------------------------
sp|Q969V1|MCHR2_HUMAN      ------------------------------------------------------------
sp|Q01726|MSHR_HUMAN       ------------------------------------------------------------
sp|Q01718|ACTHR_HUMAN      ------------------------------------------------------------
sp|P41968|MC3R_HUMAN       ------------------------------------------------------------
sp|P32245|MC4R_HUMAN       ------------------------------------------------------------
sp|P33032|MC5R_HUMAN       ------------------------------------------------------------
sp|P48039|MTR1A_HUMAN      ------------------------------------------------------------
sp|P49286|MTR1B_HUMAN      ------------------------------------------------------------
sp|O43193|MTLR_HUMAN       ------------------------------------------------------------
sp|Q9HB89|NMUR1_HUMAN      ------------------------------------------------------------
sp|Q9GZQ4|NMUR2_HUMAN      ------------------------------------------------------------
sp|Q9GZQ6|NPFF1_HUMAN      ------------------------------------------------------------
sp|Q9Y5X5|NPFF2_HUMAN      ------------------------------------------------------------
sp|Q6W5P4|NPSR1_HUMAN      ------------------------------------------------------------
sp|P48145|NPBW1_HUMAN      ------------------------------------------------------------
sp|P48146|NPBW2_HUMAN      ------------------------------------------------------------
sp|P25929|NPY1R_HUMAN      ------------------------------------------------------------
sp|P49146|NPY2R_HUMAN      ------------------------------------------------------------
sp|P50391|NPY4R_HUMAN      ------------------------------------------------------------
sp|Q15761|NPY5R_HUMAN      ------------------------------------------------------------
sp|Q99463|NPY6R_HUMAN      ------------------------------------------------------------
sp|P30989|NTR1_HUMAN       ------------------------------------------------------------
sp|O95665|NTR2_HUMAN       ------------------------------------------------------------
sp|P41143|OPRD_HUMAN       ------------------------------------------------------------
sp|P41145|OPRK_HUMAN       ------------------------------------------------------------
sp|P35372|OPRM_HUMAN       ------------------------------------------------------------
sp|P41146|OPRX_HUMAN       ------------------------------------------------------------
sp|O43613|OX1R_HUMAN       ------------------------------------------------------------
sp|O43614|OX2R_HUMAN       ------------------------------------------------------------
sp|P47900|P2RY1_HUMAN      ------------------------------------------------------------
sp|P41231|P2RY2_HUMAN      ------------------------------------------------------------
sp|P51582|P2RY4_HUMAN      ------------------------------------------------------------
sp|Q15077|P2RY6_HUMAN      ------------------------------------------------------------
sp|Q96G91|P2Y11_HUMAN      ------------------------------------------------------------
sp|Q9H244|P2Y12_HUMAN      ------------------------------------------------------------
sp|Q9BPV8|P2Y13_HUMAN      ------------------------------------------------------------
sp|Q15391|P2Y14_HUMAN      ------------------------------------------------------------
sp|Q96P65|QRFPR_HUMAN      ------------------------------------------------------------
sp|P25105|PTAFR_HUMAN      ------------------------------------------------------------
sp|Q8TCW9|PKR1_HUMAN       ------------------------------------------------------------
sp|Q8NFJ6|PKR2_HUMAN       ------------------------------------------------------------
sp|P49683|PRLHR_HUMAN      ------------------------------------------------------------
sp|Q13258|PD2R_HUMAN       ------------------------------------------------------------
sp|Q9Y5Y4|PD2R2_HUMAN      ------------------------------------------------------------
sp|P34995|PE2R1_HUMAN      ------------------------------------------------------------
sp|P43116|PE2R2_HUMAN      ------------------------------------------------------------
sp|P43115|PE2R3_HUMAN      ------------------------------------------------------------
sp|P35408|PE2R4_HUMAN      ------------------------------------------------------------
sp|P43088|PF2R_HUMAN       ------------------------------------------------------------
sp|P43119|PI2R_HUMAN       ------------------------------------------------------------
sp|P21731|TA2R_HUMAN       ------------------------------------------------------------
sp|P25116|PAR1_HUMAN       ------------------------------------------------------------
sp|P55085|PAR2_HUMAN       ------------------------------------------------------------
sp|O00254|PAR3_HUMAN       ------------------------------------------------------------
sp|Q96RI0|PAR4_HUMAN       ------------------------------------------------------------
sp|Q9HBX9|RXFP1_HUMAN      ------------------------------------------------------------
sp|Q8WXD0|RXFP2_HUMAN      ------------------------------------------------------------
sp|Q9NSD7|RL3R1_HUMAN      ------------------------------------------------------------
sp|Q8TDU9|RL3R2_HUMAN      ------------------------------------------------------------
sp|P30872|SSR1_HUMAN       ------------------------------------------------------------
sp|P30874|SSR2_HUMAN       ------------------------------------------------------------
sp|P32745|SSR3_HUMAN       ------------------------------------------------------------
sp|P31391|SSR4_HUMAN       ------------------------------------------------------------
sp|P35346|SSR5_HUMAN       ------------------------------------------------------------
sp|P25103|NK1R_HUMAN       ------------------------------------------------------------
sp|P21452|NK2R_HUMAN       ------------------------------------------------------------
sp|P29371|NK3R_HUMAN       ------------------------------------------------------------
sp|P34981|TRFR_HUMAN       ------------------------------------------------------------
sp|Q96RJ0|TAAR1_HUMAN      ------------------------------------------------------------
sp|Q9UKP6|UR2R_HUMAN       ------------------------------------------------------------
sp|P37288|V1AR_HUMAN       ------------------------------------------------------------
sp|P47901|V1BR_HUMAN       ------------------------------------------------------------
sp|P30518|V2R_HUMAN        ------------------------------------------------------------
sp|P30559|OXYR_HUMAN       ------------------------------------------------------------
sp|O00421|CCRL2_HUMAN      ------------------------------------------------------------
sp|Q99788|CML1_HUMAN       ------------------------------------------------------------
sp|P46091|GPR1_HUMAN       ------------------------------------------------------------
sp|P46089|GPR3_HUMAN       ------------------------------------------------------------
sp|P46093|GPR4_HUMAN       ------------------------------------------------------------
sp|P46095|GPR6_HUMAN       ------------------------------------------------------------
sp|P47775|GPR12_HUMAN      ------------------------------------------------------------
sp|P49685|GPR15_HUMAN      ------------------------------------------------------------
sp|Q13304|GPR17_HUMAN      ------------------------------------------------------------
sp|Q14330|GPR18_HUMAN      ------------------------------------------------------------
sp|Q15760|GPR19_HUMAN      ------------------------------------------------------------
sp|Q99678|GPR20_HUMAN      ------------------------------------------------------------
sp|Q99679|GPR21_HUMAN      ------------------------------------------------------------
sp|Q99680|GPR22_HUMAN      ------------------------------------------------------------
sp|O00155|GPR25_HUMAN      ------------------------------------------------------------
sp|Q8NDV2|GPR26_HUMAN      ------------------------------------------------------------
sp|Q9NS67|GPR27_HUMAN      ------------------------------------------------------------
sp|O00270|GPR31_HUMAN      ------------------------------------------------------------
sp|O75388|GPR32_HUMAN      ------------------------------------------------------------
sp|Q49SQ1|GPR33_HUMAN      ------------------------------------------------------------
sp|Q9UPC5|GPR34_HUMAN      ------------------------------------------------------------
sp|Q9HC97|GPR35_HUMAN      ------------------------------------------------------------
sp|O15354|GPR37_HUMAN      ------------------------------------------------------------
sp|O60883|ETBR2_HUMAN      ------------------------------------------------------------
sp|O43194|GPR39_HUMAN      ------------------------------------------------------------
sp|Q9Y5Y3|GPR45_HUMAN      ------------------------------------------------------------
sp|Q13585|MTR1L_HUMAN      ------------------------------------------------------------
sp|Q9Y2T5|GPR52_HUMAN      ------------------------------------------------------------
sp|Q9Y2T6|GPR55_HUMAN      ------------------------------------------------------------
sp|Q9BZJ8|GPR61_HUMAN      ------------------------------------------------------------
sp|Q9BZJ7|GPR62_HUMAN      ------------------------------------------------------------
sp|Q9BZJ6|GPR63_HUMAN      ------------------------------------------------------------
sp|Q8IYL9|PSYR_HUMAN       ------------------------------------------------------------
sp|Q15743|OGR1_HUMAN       ------------------------------------------------------------
sp|O95800|GPR75_HUMAN      ------------------------------------------------------------
sp|Q96P69|GPR78_HUMAN      ------------------------------------------------------------
sp|Q96P67|GPR82_HUMAN      ------------------------------------------------------------
sp|Q9NYM4|GPR83_HUMAN      ------------------------------------------------------------
sp|Q9NQS5|GPR84_HUMAN      ------------------------------------------------------------
sp|P60893|GPR85_HUMAN      ------------------------------------------------------------
sp|Q9BY21|GPR87_HUMAN      ------------------------------------------------------------
sp|Q9GZN0|GPR88_HUMAN      ------------------------------------------------------------
sp|Q96P66|GP101_HUMAN      ------------------------------------------------------------
sp|Q8TDV5|GP119_HUMAN      ------------------------------------------------------------
sp|Q5NUL3|FFAR4_HUMAN      ------------------------------------------------------------
sp|Q9UNW8|GP132_HUMAN      ------------------------------------------------------------
sp|Q8IZ08|GP135_HUMAN      ------------------------------------------------------------
sp|Q6DWJ6|GP139_HUMAN      ------------------------------------------------------------
sp|Q7Z602|GP141_HUMAN      ------------------------------------------------------------
sp|Q7Z601|GP142_HUMAN      ------------------------------------------------------------
sp|Q96CH1|GP146_HUMAN      ------------------------------------------------------------
sp|Q8TDV2|GP148_HUMAN      ------------------------------------------------------------
sp|Q86SP6|GP149_HUMAN      ------------------------------------------------------------
sp|Q8NGU9|GP150_HUMAN      ------------------------------------------------------------
sp|Q8TDV0|GP151_HUMAN      ------------------------------------------------------------
sp|Q8TDT2|GP152_HUMAN      ------------------------------------------------------------
sp|Q6NV75|GP153_HUMAN      ------------------------------------------------------------
sp|Q9UJ42|GP160_HUMAN      ------------------------------------------------------------
sp|Q8N6U8|GP161_HUMAN      ------------------------------------------------------------
sp|Q16538|GP162_HUMAN      ------------------------------------------------------------
sp|O14626|GP171_HUMAN      ------------------------------------------------------------
sp|Q9NS66|GP173_HUMAN      ------------------------------------------------------------
sp|Q9BXC1|GP174_HUMAN      ------------------------------------------------------------
sp|Q14439|GP176_HUMAN      ------------------------------------------------------------
sp|O15218|GP182_HUMAN      ------------------------------------------------------------
sp|P32249|GP183_HUMAN      ------------------------------------------------------------
sp|Q9BXB1|LGR4_HUMAN       LHLHNNKIRSLSQHCFDGLDNLETLDLNYNNLGEFPQAIKALPSLKELGFHSNSISVIPD
sp|O75473|LGR5_HUMAN       LHLHNNRIHSLGKKCFDGLHSLETLDLNYNNLDEFPTAIRTLSNLKELGFHSNNIRSIPE
sp|Q9HBX8|LGR6_HUMAN       LHLHNNRIQHLGTHSFEGLHNLETLDLNYNKLQEFPVAIRTLGRLQELGFHNNNIKAIPE
sp|P43657|LPAR6_HUMAN      ------------------------------------------------------------
sp|P04201|MAS_HUMAN        ------------------------------------------------------------
sp|P35410|MAS1L_HUMAN      ------------------------------------------------------------
sp|Q8TDS7|MRGRD_HUMAN      ------------------------------------------------------------
sp|Q86SM8|MRGRE_HUMAN      ------------------------------------------------------------
sp|Q96AM1|MRGRF_HUMAN      ------------------------------------------------------------
sp|Q86SM5|MRGRG_HUMAN      ------------------------------------------------------------
sp|Q96LB2|MRGX1_HUMAN      ------------------------------------------------------------
sp|Q96LB1|MRGX2_HUMAN      ------------------------------------------------------------
sp|Q96LB0|MRGX3_HUMAN      ------------------------------------------------------------
sp|Q96LA9|MRGX4_HUMAN      ------------------------------------------------------------
sp|Q9H1Y3|OPN3_HUMAN       ------------------------------------------------------------
sp|Q6U736|OPN5_HUMAN       ------------------------------------------------------------
sp|Q96P68|OXGR1_HUMAN      ------------------------------------------------------------
sp|Q86VZ1|P2RY8_HUMAN      ------------------------------------------------------------
sp|O00398|P2Y10_HUMAN      ------------------------------------------------------------
sp|Q9BXA5|SUCR1_HUMAN      ------------------------------------------------------------
sp|Q9P1P5|TAAR2_HUMAN      ------------------------------------------------------------
sp|Q9P1P4|TAAR3_HUMAN      ------------------------------------------------------------
sp|O14804|TAAR5_HUMAN      ------------------------------------------------------------
sp|Q96RI8|TAAR6_HUMAN      ------------------------------------------------------------
sp|Q969N4|TAAR8_HUMAN      ------------------------------------------------------------
sp|Q96RI9|TAAR9_HUMAN      ------------------------------------------------------------
sp|O00590|CCBP2_HUMAN      ------------------------------------------------------------
sp|Q9NPB9|CCRL1_HUMAN      ------------------------------------------------------------
sp|Q16570|DUFFY_HUMAN      ------------------------------------------------------------
                                                                                       

sp|P08908|5HT1A_HUMAN      ------------------------------------------------------------
sp|P28222|5HT1B_HUMAN      ------------------------------------------------------------
sp|P28221|5HT1D_HUMAN      ------------------------------------------------------------
sp|P28566|5HT1E_HUMAN      ------------------------------------------------------------
sp|P30939|5HT1F_HUMAN      ------------------------------------------------------------
sp|P28223|5HT2A_HUMAN      ------------------------------------------------------------
sp|P41595|5HT2B_HUMAN      ------------------------------------------------------------
sp|P28335|5HT2C_HUMAN      ------------------------------------------------------------
sp|Q13639|5HT4R_HUMAN      ------------------------------------------------------------
sp|P47898|5HT5A_HUMAN      ------------------------------------------------------------
sp|P50406|5HT6R_HUMAN      ------------------------------------------------------------
sp|P34969|5HT7R_HUMAN      ------------------------------------------------------------
sp|P11229|ACM1_HUMAN       ------------------------------------------------------------
sp|P08172|ACM2_HUMAN       ------------------------------------------------------------
sp|P20309|ACM3_HUMAN       ------------------------------------------------------------
sp|P08173|ACM4_HUMAN       ------------------------------------------------------------
sp|P08912|ACM5_HUMAN       ------------------------------------------------------------
sp|P30542|AA1R_HUMAN       ------------------------------------------------------------
sp|P29274|AA2AR_HUMAN      ------------------------------------------------------------
sp|P29275|AA2BR_HUMAN      ------------------------------------------------------------
sp|P33765|AA3R_HUMAN       ------------------------------------------------------------
sp|P35348|ADA1A_HUMAN      ------------------------------------------------------------
sp|P35368|ADA1B_HUMAN      ------------------------------------------------------------
sp|P25100|ADA1D_HUMAN      ------------------------------------------------------------
sp|P08913|ADA2A_HUMAN      ------------------------------------------------------------
sp|P18089|ADA2B_HUMAN      ------------------------------------------------------------
sp|P18825|ADA2C_HUMAN      ------------------------------------------------------------
sp|P08588|ADRB1_HUMAN      ------------------------------------------------------------
sp|P07550|ADRB2_HUMAN      ------------------------------------------------------------
sp|P13945|ADRB3_HUMAN      ------------------------------------------------------------
sp|P30556|AGTR1_HUMAN      ------------------------------------------------------------
sp|P50052|AGTR2_HUMAN      ------------------------------------------------------------
sp|P35414|APJ_HUMAN        ------------------------------------------------------------
sp|Q8TDU6|GPBAR_HUMAN      ------------------------------------------------------------
sp|P28336|NMBR_HUMAN       ------------------------------------------------------------
sp|P30550|GRPR_HUMAN       ------------------------------------------------------------
sp|P32247|BRS3_HUMAN       ------------------------------------------------------------
sp|P46663|BKRB1_HUMAN      ------------------------------------------------------------
sp|P30411|BKRB2_HUMAN      ------------------------------------------------------------
sp|P21554|CNR1_HUMAN       ------------------------------------------------------------
sp|P34972|CNR2_HUMAN       ------------------------------------------------------------
sp|P32246|CCR1_HUMAN       ------------------------------------------------------------
sp|P41597|CCR2_HUMAN       ------------------------------------------------------------
sp|P51677|CCR3_HUMAN       ------------------------------------------------------------
sp|P51679|CCR4_HUMAN       ------------------------------------------------------------
sp|P51681|CCR5_HUMAN       ------------------------------------------------------------
sp|P51684|CCR6_HUMAN       ------------------------------------------------------------
sp|P32248|CCR7_HUMAN       ------------------------------------------------------------
sp|P51685|CCR8_HUMAN       ------------------------------------------------------------
sp|P51686|CCR9_HUMAN       ------------------------------------------------------------
sp|P46092|CCR10_HUMAN      ------------------------------------------------------------
sp|P25024|CXCR1_HUMAN      ------------------------------------------------------------
sp|P25025|CXCR2_HUMAN      ------------------------------------------------------------
sp|P49682|CXCR3_HUMAN      ------------------------------------------------------------
sp|P61073|CXCR4_HUMAN      ------------------------------------------------------------
sp|P32302|CXCR5_HUMAN      ------------------------------------------------------------
sp|O00574|CXCR6_HUMAN      ------------------------------------------------------------
sp|P25106|CXCR7_HUMAN      ------------------------------------------------------------
sp|P49238|CX3C1_HUMAN      ------------------------------------------------------------
sp|P46094|XCR1_HUMAN       ------------------------------------------------------------
sp|P32238|CCKAR_HUMAN      ------------------------------------------------------------
sp|P32239|GASR_HUMAN       ------------------------------------------------------------
sp|Q16581|C3AR_HUMAN       ------------------------------------------------------------
sp|P21730|C5AR_HUMAN       ------------------------------------------------------------
sp|Q9P296|C5ARL_HUMAN      ------------------------------------------------------------
sp|P21728|DRD1_HUMAN       ------------------------------------------------------------
sp|P14416|DRD2_HUMAN       ------------------------------------------------------------
sp|P35462|DRD3_HUMAN       ------------------------------------------------------------
sp|P21917|DRD4_HUMAN       ------------------------------------------------------------
sp|P21918|DRD5_HUMAN       ------------------------------------------------------------
sp|P25101|EDNRA_HUMAN      ------------------------------------------------------------
sp|P24530|EDNRB_HUMAN      ------------------------------------------------------------
sp|Q99527|GPER_HUMAN       ------------------------------------------------------------
sp|P21462|FPR1_HUMAN       ------------------------------------------------------------
sp|P25090|FPR2_HUMAN       ------------------------------------------------------------
sp|P25089|FPR3_HUMAN       ------------------------------------------------------------
sp|O14842|FFAR1_HUMAN      ------------------------------------------------------------
sp|O15552|FFAR2_HUMAN      ------------------------------------------------------------
sp|O14843|FFAR3_HUMAN      ------------------------------------------------------------
sp|O15529|GPR42_HUMAN      ------------------------------------------------------------
sp|P47211|GALR1_HUMAN      ------------------------------------------------------------
sp|O43603|GALR2_HUMAN      ------------------------------------------------------------
sp|O60755|GALR3_HUMAN      ------------------------------------------------------------
sp|Q92847|GHSR_HUMAN       ------------------------------------------------------------
sp|P23945|FSHR_HUMAN       NSFVGLSFESVILWLNKNGIQEIHNCAFNGT-----------------------------
sp|P22888|LSHR_HUMAN       NAFQGMNNESVTLKLYGNGFEEVQSHAFNGT-----------------------------
sp|P16473|TSHR_HUMAN       NAFQGLCNETLTLKLYNNGFTSVQGYAFNGT-----------------------------
sp|P30968|GNRHR_HUMAN      ------------------------------------------------------------
sp|Q96P88|GNRR2_HUMAN      ------------------------------------------------------------
sp|P35367|HRH1_HUMAN       ------------------------------------------------------------
sp|P25021|HRH2_HUMAN       ------------------------------------------------------------
sp|Q9Y5N1|HRH3_HUMAN       ------------------------------------------------------------
sp|Q9H3N8|HRH4_HUMAN       ------------------------------------------------------------
sp|Q9BXC0|HCAR1_HUMAN      ------------------------------------------------------------
sp|Q8TDS4|HCAR2_HUMAN      ------------------------------------------------------------
sp|P49019|HCAR3_HUMAN      ------------------------------------------------------------
sp|Q969F8|KISSR_HUMAN      ------------------------------------------------------------
sp|Q15722|LT4R1_HUMAN      ------------------------------------------------------------
sp|Q9NPC1|LT4R2_HUMAN      ------------------------------------------------------------
sp|Q9Y271|CLTR1_HUMAN      ------------------------------------------------------------
sp|Q9NS75|CLTR2_HUMAN      ------------------------------------------------------------
sp|Q8TDS5|OXER1_HUMAN      ------------------------------------------------------------
sp|Q92633|LPAR1_HUMAN      ------------------------------------------------------------
sp|Q9HBW0|LPAR2_HUMAN      ------------------------------------------------------------
sp|Q9UBY5|LPAR3_HUMAN      ------------------------------------------------------------
sp|Q99677|LPAR4_HUMAN      ------------------------------------------------------------
sp|Q9H1C0|LPAR5_HUMAN      ------------------------------------------------------------
sp|P21453|S1PR1_HUMAN      ------------------------------------------------------------
sp|O95136|S1PR2_HUMAN      ------------------------------------------------------------
sp|Q99500|S1PR3_HUMAN      ------------------------------------------------------------
sp|O95977|S1PR4_HUMAN      ------------------------------------------------------------
sp|Q9H228|S1PR5_HUMAN      ------------------------------------------------------------
sp|Q99705|MCHR1_HUMAN      ------------------------------------------------------------
sp|Q969V1|MCHR2_HUMAN      ------------------------------------------------------------
sp|Q01726|MSHR_HUMAN       ------------------------------------------------------------
sp|Q01718|ACTHR_HUMAN      ------------------------------------------------------------
sp|P41968|MC3R_HUMAN       ------------------------------------------------------------
sp|P32245|MC4R_HUMAN       ------------------------------------------------------------
sp|P33032|MC5R_HUMAN       ------------------------------------------------------------
sp|P48039|MTR1A_HUMAN      ------------------------------------------------------------
sp|P49286|MTR1B_HUMAN      ------------------------------------------------------------
sp|O43193|MTLR_HUMAN       ------------------------------------------------------------
sp|Q9HB89|NMUR1_HUMAN      ------------------------------------------------------------
sp|Q9GZQ4|NMUR2_HUMAN      ------------------------------------------------------------
sp|Q9GZQ6|NPFF1_HUMAN      ------------------------------------------------------------
sp|Q9Y5X5|NPFF2_HUMAN      ------------------------------------------------------------
sp|Q6W5P4|NPSR1_HUMAN      ------------------------------------------------------------
sp|P48145|NPBW1_HUMAN      ------------------------------------------------------------
sp|P48146|NPBW2_HUMAN      ------------------------------------------------------------
sp|P25929|NPY1R_HUMAN      ------------------------------------------------------------
sp|P49146|NPY2R_HUMAN      ------------------------------------------------------------
sp|P50391|NPY4R_HUMAN      ------------------------------------------------------------
sp|Q15761|NPY5R_HUMAN      ------------------------------------------------------------
sp|Q99463|NPY6R_HUMAN      ------------------------------------------------------------
sp|P30989|NTR1_HUMAN       ------------------------------------------------------------
sp|O95665|NTR2_HUMAN       ------------------------------------------------------------
sp|P41143|OPRD_HUMAN       ------------------------------------------------------------
sp|P41145|OPRK_HUMAN       ------------------------------------------------------------
sp|P35372|OPRM_HUMAN       ------------------------------------------------------------
sp|P41146|OPRX_HUMAN       ------------------------------------------------------------
sp|O43613|OX1R_HUMAN       ------------------------------------------------------------
sp|O43614|OX2R_HUMAN       ------------------------------------------------------------
sp|P47900|P2RY1_HUMAN      ------------------------------------------------------------
sp|P41231|P2RY2_HUMAN      ------------------------------------------------------------
sp|P51582|P2RY4_HUMAN      ------------------------------------------------------------
sp|Q15077|P2RY6_HUMAN      ------------------------------------------------------------
sp|Q96G91|P2Y11_HUMAN      ------------------------------------------------------------
sp|Q9H244|P2Y12_HUMAN      ------------------------------------------------------------
sp|Q9BPV8|P2Y13_HUMAN      ------------------------------------------------------------
sp|Q15391|P2Y14_HUMAN      ------------------------------------------------------------
sp|Q96P65|QRFPR_HUMAN      ------------------------------------------------------------
sp|P25105|PTAFR_HUMAN      ------------------------------------------------------------
sp|Q8TCW9|PKR1_HUMAN       ------------------------------------------------------------
sp|Q8NFJ6|PKR2_HUMAN       ------------------------------------------------------------
sp|P49683|PRLHR_HUMAN      ------------------------------------------------------------
sp|Q13258|PD2R_HUMAN       ------------------------------------------------------------
sp|Q9Y5Y4|PD2R2_HUMAN      ------------------------------------------------------------
sp|P34995|PE2R1_HUMAN      ------------------------------------------------------------
sp|P43116|PE2R2_HUMAN      ------------------------------------------------------------
sp|P43115|PE2R3_HUMAN      ------------------------------------------------------------
sp|P35408|PE2R4_HUMAN      ------------------------------------------------------------
sp|P43088|PF2R_HUMAN       ------------------------------------------------------------
sp|P43119|PI2R_HUMAN       ------------------------------------------------------------
sp|P21731|TA2R_HUMAN       ------------------------------------------------------------
sp|P25116|PAR1_HUMAN       ------------------------------------------------------------
sp|P55085|PAR2_HUMAN       ------------------------------------------------------------
sp|O00254|PAR3_HUMAN       ------------------------------------------------------------
sp|Q96RI0|PAR4_HUMAN       ------------------------------------------------------------
sp|Q9HBX9|RXFP1_HUMAN      ------------------------------------------------------------
sp|Q8WXD0|RXFP2_HUMAN      ------------------------------------------------------------
sp|Q9NSD7|RL3R1_HUMAN      ------------------------------------------------------------
sp|Q8TDU9|RL3R2_HUMAN      ------------------------------------------------------------
sp|P30872|SSR1_HUMAN       ------------------------------------------------------------
sp|P30874|SSR2_HUMAN       ------------------------------------------------------------
sp|P32745|SSR3_HUMAN       ------------------------------------------------------------
sp|P31391|SSR4_HUMAN       ------------------------------------------------------------
sp|P35346|SSR5_HUMAN       ------------------------------------------------------------
sp|P25103|NK1R_HUMAN       ------------------------------------------------------------
sp|P21452|NK2R_HUMAN       ------------------------------------------------------------
sp|P29371|NK3R_HUMAN       ------------------------------------------------------------
sp|P34981|TRFR_HUMAN       ------------------------------------------------------------
sp|Q96RJ0|TAAR1_HUMAN      ------------------------------------------------------------
sp|Q9UKP6|UR2R_HUMAN       ------------------------------------------------------------
sp|P37288|V1AR_HUMAN       ------------------------------------------------------------
sp|P47901|V1BR_HUMAN       ------------------------------------------------------------
sp|P30518|V2R_HUMAN        ------------------------------------------------------------
sp|P30559|OXYR_HUMAN       ------------------------------------------------------------
sp|O00421|CCRL2_HUMAN      ------------------------------------------------------------
sp|Q99788|CML1_HUMAN       ------------------------------------------------------------
sp|P46091|GPR1_HUMAN       ------------------------------------------------------------
sp|P46089|GPR3_HUMAN       ------------------------------------------------------------
sp|P46093|GPR4_HUMAN       ------------------------------------------------------------
sp|P46095|GPR6_HUMAN       ------------------------------------------------------------
sp|P47775|GPR12_HUMAN      ------------------------------------------------------------
sp|P49685|GPR15_HUMAN      ------------------------------------------------------------
sp|Q13304|GPR17_HUMAN      ------------------------------------------------------------
sp|Q14330|GPR18_HUMAN      ------------------------------------------------------------
sp|Q15760|GPR19_HUMAN      ------------------------------------------------------------
sp|Q99678|GPR20_HUMAN      ------------------------------------------------------------
sp|Q99679|GPR21_HUMAN      ------------------------------------------------------------
sp|Q99680|GPR22_HUMAN      ------------------------------------------------------------
sp|O00155|GPR25_HUMAN      ------------------------------------------------------------
sp|Q8NDV2|GPR26_HUMAN      ------------------------------------------------------------
sp|Q9NS67|GPR27_HUMAN      ------------------------------------------------------------
sp|O00270|GPR31_HUMAN      ------------------------------------------------------------
sp|O75388|GPR32_HUMAN      ------------------------------------------------------------
sp|Q49SQ1|GPR33_HUMAN      ------------------------------------------------------------
sp|Q9UPC5|GPR34_HUMAN      ------------------------------------------------------------
sp|Q9HC97|GPR35_HUMAN      ------------------------------------------------------------
sp|O15354|GPR37_HUMAN      ------------------------------------------------------------
sp|O60883|ETBR2_HUMAN      ------------------------------------------------------------
sp|O43194|GPR39_HUMAN      ------------------------------------------------------------
sp|Q9Y5Y3|GPR45_HUMAN      ------------------------------------------------------------
sp|Q13585|MTR1L_HUMAN      ------------------------------------------------------------
sp|Q9Y2T5|GPR52_HUMAN      ------------------------------------------------------------
sp|Q9Y2T6|GPR55_HUMAN      ------------------------------------------------------------
sp|Q9BZJ8|GPR61_HUMAN      ------------------------------------------------------------
sp|Q9BZJ7|GPR62_HUMAN      ------------------------------------------------------------
sp|Q9BZJ6|GPR63_HUMAN      ------------------------------------------------------------
sp|Q8IYL9|PSYR_HUMAN       ------------------------------------------------------------
sp|Q15743|OGR1_HUMAN       ------------------------------------------------------------
sp|O95800|GPR75_HUMAN      ------------------------------------------------------------
sp|Q96P69|GPR78_HUMAN      ------------------------------------------------------------
sp|Q96P67|GPR82_HUMAN      ------------------------------------------------------------
sp|Q9NYM4|GPR83_HUMAN      ------------------------------------------------------------
sp|Q9NQS5|GPR84_HUMAN      ------------------------------------------------------------
sp|P60893|GPR85_HUMAN      ------------------------------------------------------------
sp|Q9BY21|GPR87_HUMAN      ------------------------------------------------------------
sp|Q9GZN0|GPR88_HUMAN      ------------------------------------------------------------
sp|Q96P66|GP101_HUMAN      ------------------------------------------------------------
sp|Q8TDV5|GP119_HUMAN      ------------------------------------------------------------
sp|Q5NUL3|FFAR4_HUMAN      ------------------------------------------------------------
sp|Q9UNW8|GP132_HUMAN      ------------------------------------------------------------
sp|Q8IZ08|GP135_HUMAN      ------------------------------------------------------------
sp|Q6DWJ6|GP139_HUMAN      ------------------------------------------------------------
sp|Q7Z602|GP141_HUMAN      ------------------------------------------------------------
sp|Q7Z601|GP142_HUMAN      ------------------------------------------------------------
sp|Q96CH1|GP146_HUMAN      ------------------------------------------------------------
sp|Q8TDV2|GP148_HUMAN      ------------------------------------------------------------
sp|Q86SP6|GP149_HUMAN      ------------------------------------------------------------
sp|Q8NGU9|GP150_HUMAN      ------------------------------------------------------------
sp|Q8TDV0|GP151_HUMAN      ------------------------------------------------------------
sp|Q8TDT2|GP152_HUMAN      ------------------------------------------------------------
sp|Q6NV75|GP153_HUMAN      ------------------------------------------------------------
sp|Q9UJ42|GP160_HUMAN      ------------------------------------------------------------
sp|Q8N6U8|GP161_HUMAN      ------------------------------------------------------------
sp|Q16538|GP162_HUMAN      ------------------------------------------------------------
sp|O14626|GP171_HUMAN      ------------------------------------------------------------
sp|Q9NS66|GP173_HUMAN      ------------------------------------------------------------
sp|Q9BXC1|GP174_HUMAN      ------------------------------------------------------------
sp|Q14439|GP176_HUMAN      ------------------------------------------------------------
sp|O15218|GP182_HUMAN      ------------------------------------------------------------
sp|P32249|GP183_HUMAN      ------------------------------------------------------------
sp|Q9BXB1|LGR4_HUMAN       GAFDGNPL-LRTIHLYDNPLSFVGNSAFHNLSDLHSLVIRGASMVQQFPNLTGTVHLESL
sp|O75473|LGR5_HUMAN       KAFVGNPS-LITIHFYDNPIQFVGRSAFQHLPELRTLTLNGASQITEFPDLTGTANLESL
sp|Q9HBX8|LGR6_HUMAN       KAFMGNPL-LQTIHFYDNPIQFVGRSAFQYLPKLHTLSLNGAMDIQEFPDLKGTTSLEIL
sp|P43657|LPAR6_HUMAN      ------------------------------------------------------------
sp|P04201|MAS_HUMAN        ------------------------------------------------------------
sp|P35410|MAS1L_HUMAN      ------------------------------------------------------------
sp|Q8TDS7|MRGRD_HUMAN      ------------------------------------------------------------
sp|Q86SM8|MRGRE_HUMAN      ------------------------------------------------------------
sp|Q96AM1|MRGRF_HUMAN      ------------------------------------------------------------
sp|Q86SM5|MRGRG_HUMAN      ------------------------------------------------------------
sp|Q96LB2|MRGX1_HUMAN      ------------------------------------------------------------
sp|Q96LB1|MRGX2_HUMAN      ------------------------------------------------------------
sp|Q96LB0|MRGX3_HUMAN      ------------------------------------------------------------
sp|Q96LA9|MRGX4_HUMAN      ------------------------------------------------------------
sp|Q9H1Y3|OPN3_HUMAN       ------------------------------------------------------------
sp|Q6U736|OPN5_HUMAN       ------------------------------------------------------------
sp|Q96P68|OXGR1_HUMAN      ------------------------------------------------------------
sp|Q86VZ1|P2RY8_HUMAN      ------------------------------------------------------------
sp|O00398|P2Y10_HUMAN      ------------------------------------------------------------
sp|Q9BXA5|SUCR1_HUMAN      ------------------------------------------------------------
sp|Q9P1P5|TAAR2_HUMAN      ------------------------------------------------------------
sp|Q9P1P4|TAAR3_HUMAN      ------------------------------------------------------------
sp|O14804|TAAR5_HUMAN      ------------------------------------------------------------
sp|Q96RI8|TAAR6_HUMAN      ------------------------------------------------------------
sp|Q969N4|TAAR8_HUMAN      ------------------------------------------------------------
sp|Q96RI9|TAAR9_HUMAN      ------------------------------------------------------------
sp|O00590|CCBP2_HUMAN      ------------------------------------------------------------
sp|Q9NPB9|CCRL1_HUMAN      ------------------------------------------------------------
sp|Q16570|DUFFY_HUMAN      ------------------------------------------------------------
                                                                                       

sp|P08908|5HT1A_HUMAN      ------------------------------------------------------------
sp|P28222|5HT1B_HUMAN      ------------------------------------------------------------
sp|P28221|5HT1D_HUMAN      ------------------------------------------------------------
sp|P28566|5HT1E_HUMAN      ------------------------------------------------------------
sp|P30939|5HT1F_HUMAN      ------------------------------------------------------------
sp|P28223|5HT2A_HUMAN      ------------------------------------------------------------
sp|P41595|5HT2B_HUMAN      ------------------------------------------------------------
sp|P28335|5HT2C_HUMAN      ------------------------------------------------------------
sp|Q13639|5HT4R_HUMAN      ------------------------------------------------------------
sp|P47898|5HT5A_HUMAN      ------------------------------------------------------------
sp|P50406|5HT6R_HUMAN      ------------------------------------------------------------
sp|P34969|5HT7R_HUMAN      ------------------------------------------------------------
sp|P11229|ACM1_HUMAN       ------------------------------------------------------------
sp|P08172|ACM2_HUMAN       ------------------------------------------------------------
sp|P20309|ACM3_HUMAN       ------------------------------------------------------------
sp|P08173|ACM4_HUMAN       ------------------------------------------------------------
sp|P08912|ACM5_HUMAN       ------------------------------------------------------------
sp|P30542|AA1R_HUMAN       ------------------------------------------------------------
sp|P29274|AA2AR_HUMAN      ------------------------------------------------------------
sp|P29275|AA2BR_HUMAN      ------------------------------------------------------------
sp|P33765|AA3R_HUMAN       ------------------------------------------------------------
sp|P35348|ADA1A_HUMAN      ------------------------------------------------------------
sp|P35368|ADA1B_HUMAN      ------------------------------------------------------------
sp|P25100|ADA1D_HUMAN      ------------------------------------------------------------
sp|P08913|ADA2A_HUMAN      ------------------------------------------------------------
sp|P18089|ADA2B_HUMAN      ------------------------------------------------------------
sp|P18825|ADA2C_HUMAN      ------------------------------------------------------------
sp|P08588|ADRB1_HUMAN      ------------------------------------------------------------
sp|P07550|ADRB2_HUMAN      ------------------------------------------------------------
sp|P13945|ADRB3_HUMAN      ------------------------------------------------------------
sp|P30556|AGTR1_HUMAN      ------------------------------------------------------------
sp|P50052|AGTR2_HUMAN      ------------------------------------------------------------
sp|P35414|APJ_HUMAN        ------------------------------------------------------------
sp|Q8TDU6|GPBAR_HUMAN      ------------------------------------------------------------
sp|P28336|NMBR_HUMAN       ------------------------------------------------------------
sp|P30550|GRPR_HUMAN       ------------------------------------------------------------
sp|P32247|BRS3_HUMAN       ------------------------------------------------------------
sp|P46663|BKRB1_HUMAN      ------------------------------------------------------------
sp|P30411|BKRB2_HUMAN      ------------------------------------------------------------
sp|P21554|CNR1_HUMAN       ------------------------------------------------------------
sp|P34972|CNR2_HUMAN       ------------------------------------------------------------
sp|P32246|CCR1_HUMAN       ------------------------------------------------------------
sp|P41597|CCR2_HUMAN       ------------------------------------------------------------
sp|P51677|CCR3_HUMAN       ------------------------------------------------------------
sp|P51679|CCR4_HUMAN       ------------------------------------------------------------
sp|P51681|CCR5_HUMAN       ------------------------------------------------------------
sp|P51684|CCR6_HUMAN       ------------------------------------------------------------
sp|P32248|CCR7_HUMAN       ------------------------------------------------------------
sp|P51685|CCR8_HUMAN       ------------------------------------------------------------
sp|P51686|CCR9_HUMAN       ------------------------------------------------------------
sp|P46092|CCR10_HUMAN      ------------------------------------------------------------
sp|P25024|CXCR1_HUMAN      ------------------------------------------------------------
sp|P25025|CXCR2_HUMAN      ------------------------------------------------------------
sp|P49682|CXCR3_HUMAN      ------------------------------------------------------------
sp|P61073|CXCR4_HUMAN      ------------------------------------------------------------
sp|P32302|CXCR5_HUMAN      ------------------------------------------------------------
sp|O00574|CXCR6_HUMAN      ------------------------------------------------------------
sp|P25106|CXCR7_HUMAN      ------------------------------------------------------------
sp|P49238|CX3C1_HUMAN      ------------------------------------------------------------
sp|P46094|XCR1_HUMAN       ------------------------------------------------------------
sp|P32238|CCKAR_HUMAN      ------------------------------------------------------------
sp|P32239|GASR_HUMAN       ------------------------------------------------------------
sp|Q16581|C3AR_HUMAN       ------------------------------------------------------------
sp|P21730|C5AR_HUMAN       ------------------------------------------------------------
sp|Q9P296|C5ARL_HUMAN      ------------------------------------------------------------
sp|P21728|DRD1_HUMAN       ------------------------------------------------------------
sp|P14416|DRD2_HUMAN       ------------------------------------------------------------
sp|P35462|DRD3_HUMAN       ------------------------------------------------------------
sp|P21917|DRD4_HUMAN       ------------------------------------------------------------
sp|P21918|DRD5_HUMAN       ------------------------------------------------------------
sp|P25101|EDNRA_HUMAN      ------------------------------------------------------------
sp|P24530|EDNRB_HUMAN      ------------------------------------------------------------
sp|Q99527|GPER_HUMAN       ------------------------------------------------------------
sp|P21462|FPR1_HUMAN       ------------------------------------------------------------
sp|P25090|FPR2_HUMAN       ------------------------------------------------------------
sp|P25089|FPR3_HUMAN       ------------------------------------------------------------
sp|O14842|FFAR1_HUMAN      ------------------------------------------------------------
sp|O15552|FFAR2_HUMAN      ------------------------------------------------------------
sp|O14843|FFAR3_HUMAN      ------------------------------------------------------------
sp|O15529|GPR42_HUMAN      ------------------------------------------------------------
sp|P47211|GALR1_HUMAN      ------------------------------------------------------------
sp|O43603|GALR2_HUMAN      ------------------------------------------------------------
sp|O60755|GALR3_HUMAN      ------------------------------------------------------------
sp|Q92847|GHSR_HUMAN       ------------------------------------------------------------
sp|P23945|FSHR_HUMAN       ---------------------------------------------------QL-------
sp|P22888|LSHR_HUMAN       ---------------------------------------------------TL-------
sp|P16473|TSHR_HUMAN       ---------------------------------------------------KL-------
sp|P30968|GNRHR_HUMAN      ------------------------------------------------------------
sp|Q96P88|GNRR2_HUMAN      ------------------------------------------------------------
sp|P35367|HRH1_HUMAN       ------------------------------------------------------------
sp|P25021|HRH2_HUMAN       ------------------------------------------------------------
sp|Q9Y5N1|HRH3_HUMAN       ------------------------------------------------------------
sp|Q9H3N8|HRH4_HUMAN       ------------------------------------------------------------
sp|Q9BXC0|HCAR1_HUMAN      ------------------------------------------------------------
sp|Q8TDS4|HCAR2_HUMAN      ------------------------------------------------------------
sp|P49019|HCAR3_HUMAN      ------------------------------------------------------------
sp|Q969F8|KISSR_HUMAN      ------------------------------------------------------------
sp|Q15722|LT4R1_HUMAN      ------------------------------------------------------------
sp|Q9NPC1|LT4R2_HUMAN      ------------------------------------------------------------
sp|Q9Y271|CLTR1_HUMAN      ------------------------------------------------------------
sp|Q9NS75|CLTR2_HUMAN      ------------------------------------------------------------
sp|Q8TDS5|OXER1_HUMAN      ------------------------------------------------------------
sp|Q92633|LPAR1_HUMAN      ------------------------------------------------------------
sp|Q9HBW0|LPAR2_HUMAN      ------------------------------------------------------------
sp|Q9UBY5|LPAR3_HUMAN      ------------------------------------------------------------
sp|Q99677|LPAR4_HUMAN      ------------------------------------------------------------
sp|Q9H1C0|LPAR5_HUMAN      ------------------------------------------------------------
sp|P21453|S1PR1_HUMAN      ------------------------------------------------------------
sp|O95136|S1PR2_HUMAN      ------------------------------------------------------------
sp|Q99500|S1PR3_HUMAN      ------------------------------------------------------------
sp|O95977|S1PR4_HUMAN      ------------------------------------------------------------
sp|Q9H228|S1PR5_HUMAN      ------------------------------------------------------------
sp|Q99705|MCHR1_HUMAN      ------------------------------------------------------------
sp|Q969V1|MCHR2_HUMAN      ------------------------------------------------------------
sp|Q01726|MSHR_HUMAN       ------------------------------------------------------------
sp|Q01718|ACTHR_HUMAN      ------------------------------------------------------------
sp|P41968|MC3R_HUMAN       ------------------------------------------------------------
sp|P32245|MC4R_HUMAN       ------------------------------------------------------------
sp|P33032|MC5R_HUMAN       ------------------------------------------------------------
sp|P48039|MTR1A_HUMAN      ------------------------------------------------------------
sp|P49286|MTR1B_HUMAN      ------------------------------------------------------------
sp|O43193|MTLR_HUMAN       ------------------------------------------------------------
sp|Q9HB89|NMUR1_HUMAN      ------------------------------------------------------------
sp|Q9GZQ4|NMUR2_HUMAN      ------------------------------------------------------------
sp|Q9GZQ6|NPFF1_HUMAN      ------------------------------------------------------------
sp|Q9Y5X5|NPFF2_HUMAN      ------------------------------------------------------------
sp|Q6W5P4|NPSR1_HUMAN      ------------------------------------------------------------
sp|P48145|NPBW1_HUMAN      ------------------------------------------------------------
sp|P48146|NPBW2_HUMAN      ------------------------------------------------------------
sp|P25929|NPY1R_HUMAN      ------------------------------------------------------------
sp|P49146|NPY2R_HUMAN      ------------------------------------------------------------
sp|P50391|NPY4R_HUMAN      ------------------------------------------------------------
sp|Q15761|NPY5R_HUMAN      ------------------------------------------------------------
sp|Q99463|NPY6R_HUMAN      ------------------------------------------------------------
sp|P30989|NTR1_HUMAN       ------------------------------------------------------------
sp|O95665|NTR2_HUMAN       ------------------------------------------------------------
sp|P41143|OPRD_HUMAN       ------------------------------------------------------------
sp|P41145|OPRK_HUMAN       ------------------------------------------------------------
sp|P35372|OPRM_HUMAN       ------------------------------------------------------------
sp|P41146|OPRX_HUMAN       ------------------------------------------------------------
sp|O43613|OX1R_HUMAN       ------------------------------------------------------------
sp|O43614|OX2R_HUMAN       ------------------------------------------------------------
sp|P47900|P2RY1_HUMAN      ------------------------------------------------------------
sp|P41231|P2RY2_HUMAN      ------------------------------------------------------------
sp|P51582|P2RY4_HUMAN      ------------------------------------------------------------
sp|Q15077|P2RY6_HUMAN      ------------------------------------------------------------
sp|Q96G91|P2Y11_HUMAN      ------------------------------------------------------------
sp|Q9H244|P2Y12_HUMAN      ------------------------------------------------------------
sp|Q9BPV8|P2Y13_HUMAN      ------------------------------------------------------------
sp|Q15391|P2Y14_HUMAN      ------------------------------------------------------------
sp|Q96P65|QRFPR_HUMAN      ------------------------------------------------------------
sp|P25105|PTAFR_HUMAN      ------------------------------------------------------------
sp|Q8TCW9|PKR1_HUMAN       ------------------------------------------------------------
sp|Q8NFJ6|PKR2_HUMAN       ------------------------------------------------------------
sp|P49683|PRLHR_HUMAN      ------------------------------------------------------------
sp|Q13258|PD2R_HUMAN       ------------------------------------------------------------
sp|Q9Y5Y4|PD2R2_HUMAN      ------------------------------------------------------------
sp|P34995|PE2R1_HUMAN      ------------------------------------------------------------
sp|P43116|PE2R2_HUMAN      ------------------------------------------------------------
sp|P43115|PE2R3_HUMAN      ------------------------------------------------------------
sp|P35408|PE2R4_HUMAN      ------------------------------------------------------------
sp|P43088|PF2R_HUMAN       ------------------------------------------------------------
sp|P43119|PI2R_HUMAN       ------------------------------------------------------------
sp|P21731|TA2R_HUMAN       ------------------------------------------------------------
sp|P25116|PAR1_HUMAN       ------------------------------------------------------------
sp|P55085|PAR2_HUMAN       ------------------------------------------------------------
sp|O00254|PAR3_HUMAN       ------------------------------------------------------------
sp|Q96RI0|PAR4_HUMAN       ------------------------------------------------------------
sp|Q9HBX9|RXFP1_HUMAN      -------------LCQHMPRLHWLDLE---GNH-IHNLRNLTFISCS----NLTVLVMRK
sp|Q8WXD0|RXFP2_HUMAN      -------------MCAQMPQLNWVDLE---GNR-IKYLTNSTFLSCD----SLTVLFLPR
sp|Q9NSD7|RL3R1_HUMAN      ------------------------------------------------------------
sp|Q8TDU9|RL3R2_HUMAN      ------------------------------------------------------------
sp|P30872|SSR1_HUMAN       ------------------------------------------------------------
sp|P30874|SSR2_HUMAN       ------------------------------------------------------------
sp|P32745|SSR3_HUMAN       ------------------------------------------------------------
sp|P31391|SSR4_HUMAN       ------------------------------------------------------------
sp|P35346|SSR5_HUMAN       ------------------------------------------------------------
sp|P25103|NK1R_HUMAN       ------------------------------------------------------------
sp|P21452|NK2R_HUMAN       ------------------------------------------------------------
sp|P29371|NK3R_HUMAN       ------------------------------------------------------------
sp|P34981|TRFR_HUMAN       ------------------------------------------------------------
sp|Q96RJ0|TAAR1_HUMAN      ------------------------------------------------------------
sp|Q9UKP6|UR2R_HUMAN       ------------------------------------------------------------
sp|P37288|V1AR_HUMAN       ------------------------------------------------------------
sp|P47901|V1BR_HUMAN       ------------------------------------------------------------
sp|P30518|V2R_HUMAN        ------------------------------------------------------------
sp|P30559|OXYR_HUMAN       ------------------------------------------------------------
sp|O00421|CCRL2_HUMAN      ------------------------------------------------------------
sp|Q99788|CML1_HUMAN       ------------------------------------------------------------
sp|P46091|GPR1_HUMAN       ------------------------------------------------------------
sp|P46089|GPR3_HUMAN       ------------------------------------------------------------
sp|P46093|GPR4_HUMAN       ------------------------------------------------------------
sp|P46095|GPR6_HUMAN       ------------------------------------------------------------
sp|P47775|GPR12_HUMAN      ------------------------------------------------------------
sp|P49685|GPR15_HUMAN      ------------------------------------------------------------
sp|Q13304|GPR17_HUMAN      ------------------------------------------------------------
sp|Q14330|GPR18_HUMAN      ------------------------------------------------------------
sp|Q15760|GPR19_HUMAN      ------------------------------------------------------------
sp|Q99678|GPR20_HUMAN      ------------------------------------------------------------
sp|Q99679|GPR21_HUMAN      ------------------------------------------------------------
sp|Q99680|GPR22_HUMAN      ------------------------------------------------------------
sp|O00155|GPR25_HUMAN      ------------------------------------------------------------
sp|Q8NDV2|GPR26_HUMAN      ------------------------------------------------------------
sp|Q9NS67|GPR27_HUMAN      ------------------------------------------------------------
sp|O00270|GPR31_HUMAN      ------------------------------------------------------------
sp|O75388|GPR32_HUMAN      ------------------------------------------------------------
sp|Q49SQ1|GPR33_HUMAN      ------------------------------------------------------------
sp|Q9UPC5|GPR34_HUMAN      ------------------------------------------------------------
sp|Q9HC97|GPR35_HUMAN      ------------------------------------------------------------
sp|O15354|GPR37_HUMAN      -------MRAPGALLARMSRLLLLLLLKVSASSALGVAPASRNETCLGESCAPTVIQRRG
sp|O60883|ETBR2_HUMAN      ------------------------------------------------------------
sp|O43194|GPR39_HUMAN      ------------------------------------------------------------
sp|Q9Y5Y3|GPR45_HUMAN      ------------------------------------------------------------
sp|Q13585|MTR1L_HUMAN      ------------------------------------------------------------
sp|Q9Y2T5|GPR52_HUMAN      ------------------------------------------------------------
sp|Q9Y2T6|GPR55_HUMAN      ------------------------------------------------------------
sp|Q9BZJ8|GPR61_HUMAN      ------------------------------------------------------------
sp|Q9BZJ7|GPR62_HUMAN      ------------------------------------------------------------
sp|Q9BZJ6|GPR63_HUMAN      ------------------------------------------------------------
sp|Q8IYL9|PSYR_HUMAN       ------------------------------------------------------------
sp|Q15743|OGR1_HUMAN       ------------------------------------------------------------
sp|O95800|GPR75_HUMAN      ------------------------------------------------------------
sp|Q96P69|GPR78_HUMAN      ------------------------------------------------------------
sp|Q96P67|GPR82_HUMAN      ------------------------------------------------------------
sp|Q9NYM4|GPR83_HUMAN      ------------------------------------------------------------
sp|Q9NQS5|GPR84_HUMAN      ------------------------------------------------------------
sp|P60893|GPR85_HUMAN      ------------------------------------------------------------
sp|Q9BY21|GPR87_HUMAN      ------------------------------------------------------------
sp|Q9GZN0|GPR88_HUMAN      ------------------------------------------------------------
sp|Q96P66|GP101_HUMAN      ------------------------------------------------------------
sp|Q8TDV5|GP119_HUMAN      ------------------------------------------------------------
sp|Q5NUL3|FFAR4_HUMAN      ------------------------------------------------------------
sp|Q9UNW8|GP132_HUMAN      ------------------------------------------------------------
sp|Q8IZ08|GP135_HUMAN      ------------------------------------------------------------
sp|Q6DWJ6|GP139_HUMAN      ------------------------------------------------------------
sp|Q7Z602|GP141_HUMAN      ------------------------------------------------------------
sp|Q7Z601|GP142_HUMAN      ------------------------------------------------------------
sp|Q96CH1|GP146_HUMAN      ------------------------------------------------------------
sp|Q8TDV2|GP148_HUMAN      ------------------------------------------------------------
sp|Q86SP6|GP149_HUMAN      ------------------------------------------------------------
sp|Q8NGU9|GP150_HUMAN      ------------------------------------------------------------
sp|Q8TDV0|GP151_HUMAN      ------------------------------------------------------------
sp|Q8TDT2|GP152_HUMAN      ------------------------------------------------------------
sp|Q6NV75|GP153_HUMAN      ------------------------------------------------------------
sp|Q9UJ42|GP160_HUMAN      ------------------------------------------------------------
sp|Q8N6U8|GP161_HUMAN      ------------------------------------------------------------
sp|Q16538|GP162_HUMAN      ------------------------------------------------------------
sp|O14626|GP171_HUMAN      ------------------------------------------------------------
sp|Q9NS66|GP173_HUMAN      ------------------------------------------------------------
sp|Q9BXC1|GP174_HUMAN      ------------------------------------------------------------
sp|Q14439|GP176_HUMAN      ------------------------------------------------------------
sp|O15218|GP182_HUMAN      ------------------------------------------------------------
sp|P32249|GP183_HUMAN      ------------------------------------------------------------
sp|Q9BXB1|LGR4_HUMAN       TLTGTKISSIPNNLCQEQKMLRTLDLS---YNN-IRDLP--SFNGCH----ALEEISLQR
sp|O75473|LGR5_HUMAN       TLTGAQISSLPQTVCNQLPNLQVLDLS---YNL-LEDLP--SFSVCQ----KLQKIDLRH
sp|Q9HBX8|LGR6_HUMAN       TLTRAGIRLLPSGMCQQLPRLRVLELS---HNQ-IEELP--SLHRCQ----KLEEIGLQH
sp|P43657|LPAR6_HUMAN      ------------------------------------------------------------
sp|P04201|MAS_HUMAN        ------------------------------------------------------------
sp|P35410|MAS1L_HUMAN      ------------------------------------------------------------
sp|Q8TDS7|MRGRD_HUMAN      ------------------------------------------------------------
sp|Q86SM8|MRGRE_HUMAN      ------------------------------------------------------------
sp|Q96AM1|MRGRF_HUMAN      ------------------------------------------------------------
sp|Q86SM5|MRGRG_HUMAN      ------------------------------------------------------------
sp|Q96LB2|MRGX1_HUMAN      ------------------------------------------------------------
sp|Q96LB1|MRGX2_HUMAN      ------------------------------------------------------------
sp|Q96LB0|MRGX3_HUMAN      ------------------------------------------------------------
sp|Q96LA9|MRGX4_HUMAN      ------------------------------------------------------------
sp|Q9H1Y3|OPN3_HUMAN       ------------------------------------------------------------
sp|Q6U736|OPN5_HUMAN       ------------------------------------------------------------
sp|Q96P68|OXGR1_HUMAN      ------------------------------------------------------------
sp|Q86VZ1|P2RY8_HUMAN      ------------------------------------------------------------
sp|O00398|P2Y10_HUMAN      ------------------------------------------------------------
sp|Q9BXA5|SUCR1_HUMAN      ------------------------------------------------------------
sp|Q9P1P5|TAAR2_HUMAN      ------------------------------------------------------------
sp|Q9P1P4|TAAR3_HUMAN      ------------------------------------------------------------
sp|O14804|TAAR5_HUMAN      ------------------------------------------------------------
sp|Q96RI8|TAAR6_HUMAN      ------------------------------------------------------------
sp|Q969N4|TAAR8_HUMAN      ------------------------------------------------------------
sp|Q96RI9|TAAR9_HUMAN      ------------------------------------------------------------
sp|O00590|CCBP2_HUMAN      ------------------------------------------------------------
sp|Q9NPB9|CCRL1_HUMAN      ------------------------------------------------------------
sp|Q16570|DUFFY_HUMAN      ------------------------------------------------------------
                                                                                       

sp|P08908|5HT1A_HUMAN      ------------------------------------------------------------
sp|P28222|5HT1B_HUMAN      ------------------------------------------------------------
sp|P28221|5HT1D_HUMAN      ------------------------------------------------------------
sp|P28566|5HT1E_HUMAN      ------------------------------------------------------------
sp|P30939|5HT1F_HUMAN      ------------------------------------------------------------
sp|P28223|5HT2A_HUMAN      ------------------------------------------------------------
sp|P41595|5HT2B_HUMAN      ------------------------------------------------------------
sp|P28335|5HT2C_HUMAN      ------------------------------------------------------------
sp|Q13639|5HT4R_HUMAN      ------------------------------------------------------------
sp|P47898|5HT5A_HUMAN      ------------------------------------------------------------
sp|P50406|5HT6R_HUMAN      ------------------------------------------------------------
sp|P34969|5HT7R_HUMAN      ------------------------------------------------------------
sp|P11229|ACM1_HUMAN       ------------------------------------------------------------
sp|P08172|ACM2_HUMAN       ------------------------------------------------------------
sp|P20309|ACM3_HUMAN       ------------------------------------------------------------
sp|P08173|ACM4_HUMAN       ------------------------------------------------------------
sp|P08912|ACM5_HUMAN       ------------------------------------------------------------
sp|P30542|AA1R_HUMAN       ------------------------------------------------------------
sp|P29274|AA2AR_HUMAN      ------------------------------------------------------------
sp|P29275|AA2BR_HUMAN      ------------------------------------------------------------
sp|P33765|AA3R_HUMAN       ------------------------------------------------------------
sp|P35348|ADA1A_HUMAN      ------------------------------------------------------------
sp|P35368|ADA1B_HUMAN      ------------------------------------------------------------
sp|P25100|ADA1D_HUMAN      ---------------------------------MTFRDL---------------------
sp|P08913|ADA2A_HUMAN      ------------------------------------------------------------
sp|P18089|ADA2B_HUMAN      ------------------------------------------------------------
sp|P18825|ADA2C_HUMAN      ------------------------------------------------------------
sp|P08588|ADRB1_HUMAN      ------------------------------------------------------------
sp|P07550|ADRB2_HUMAN      ------------------------------------------------------------
sp|P13945|ADRB3_HUMAN      ------------------------------------------------------------
sp|P30556|AGTR1_HUMAN      ------------------------------------------------------------
sp|P50052|AGTR2_HUMAN      ------------------------------------------------------------
sp|P35414|APJ_HUMAN        ------------------------------------------------------------
sp|Q8TDU6|GPBAR_HUMAN      ------------------------------------------------------------
sp|P28336|NMBR_HUMAN       ------------------------------------------------------------
sp|P30550|GRPR_HUMAN       ------------------------------------------------------------
sp|P32247|BRS3_HUMAN       ------------------------------------------------------------
sp|P46663|BKRB1_HUMAN      ------------------------------------------------------------
sp|P30411|BKRB2_HUMAN      ------------------------------------------------------------
sp|P21554|CNR1_HUMAN       ------------------------------------------------------------
sp|P34972|CNR2_HUMAN       ------------------------------------------------------------
sp|P32246|CCR1_HUMAN       ------------------------------------------------------------
sp|P41597|CCR2_HUMAN       ------------------------------------------------------------
sp|P51677|CCR3_HUMAN       ------------------------------------------------------------
sp|P51679|CCR4_HUMAN       ------------------------------------------------------------
sp|P51681|CCR5_HUMAN       ------------------------------------------------------------
sp|P51684|CCR6_HUMAN       ------------------------------------------------------------
sp|P32248|CCR7_HUMAN       ------------------------------------------------------------
sp|P51685|CCR8_HUMAN       ------------------------------------------------------------
sp|P51686|CCR9_HUMAN       ------------------------------------------------------------
sp|P46092|CCR10_HUMAN      ------------------------------------------------------------
sp|P25024|CXCR1_HUMAN      ------------------------------------------------------------
sp|P25025|CXCR2_HUMAN      ------------------------------------------------------------
sp|P49682|CXCR3_HUMAN      ------------------------------------------------------------
sp|P61073|CXCR4_HUMAN      ------------------------------------------------------------
sp|P32302|CXCR5_HUMAN      ------------------------------------------------------------
sp|O00574|CXCR6_HUMAN      ------------------------------------------------------------
sp|P25106|CXCR7_HUMAN      ------------------------------------------------------------
sp|P49238|CX3C1_HUMAN      ------------------------------------------------------------
sp|P46094|XCR1_HUMAN       ------------------------------------------------------------
sp|P32238|CCKAR_HUMAN      ------------------------------------------------------------
sp|P32239|GASR_HUMAN       ------------------------------------------------------------
sp|Q16581|C3AR_HUMAN       ------------------------------------------------------------
sp|P21730|C5AR_HUMAN       ------------------------------------------------------------
sp|Q9P296|C5ARL_HUMAN      ------------------------------------------------------------
sp|P21728|DRD1_HUMAN       ------------------------------------------------------------
sp|P14416|DRD2_HUMAN       ------------------------------------------------------------
sp|P35462|DRD3_HUMAN       ------------------------------------------------------------
sp|P21917|DRD4_HUMAN       ------------------------------------------------------------
sp|P21918|DRD5_HUMAN       ------------------------------------------------------------
sp|P25101|EDNRA_HUMAN      ------------------------------------------------------------
sp|P24530|EDNRB_HUMAN      ------------------------------------------------------M-----
sp|Q99527|GPER_HUMAN       ------------------------------------------------------------
sp|P21462|FPR1_HUMAN       ------------------------------------------------------------
sp|P25090|FPR2_HUMAN       ------------------------------------------------------------
sp|P25089|FPR3_HUMAN       ------------------------------------------------------------
sp|O14842|FFAR1_HUMAN      ------------------------------------------------------------
sp|O15552|FFAR2_HUMAN      ------------------------------------------------------------
sp|O14843|FFAR3_HUMAN      ------------------------------------------------------------
sp|O15529|GPR42_HUMAN      ------------------------------------------------------------
sp|P47211|GALR1_HUMAN      ------------------------------------------------------------
sp|O43603|GALR2_HUMAN      ------------------------------------------------------------
sp|O60755|GALR3_HUMAN      ------------------------------------------------------------
sp|Q92847|GHSR_HUMAN       ------------------------------------------------------------
sp|P23945|FSHR_HUMAN       -----------------DELNLSDNNNLEELPNDVFHGA-SGPVILDISRTRIHSLPSYG
sp|P22888|LSHR_HUMAN       -----------------TSLELKENVHLEKMHNGAFRGA-TGPKTLDISSTKLQALPSYG
sp|P16473|TSHR_HUMAN       -----------------DAVYLNKNKYLTVIDKDAFGGVYSGPSLLDVSQTSVTALPSKG
sp|P30968|GNRHR_HUMAN      ------------------------------------------------------------
sp|Q96P88|GNRR2_HUMAN      ------------------------------------------------------------
sp|P35367|HRH1_HUMAN       ------------------------------------------------------------
sp|P25021|HRH2_HUMAN       ------------------------------------------------------------
sp|Q9Y5N1|HRH3_HUMAN       ------------------------------------------------------------
sp|Q9H3N8|HRH4_HUMAN       ------------------------------------------------------------
sp|Q9BXC0|HCAR1_HUMAN      ------------------------------------------------------------
sp|Q8TDS4|HCAR2_HUMAN      ------------------------------------------------------------
sp|P49019|HCAR3_HUMAN      ------------------------------------------------------------
sp|Q969F8|KISSR_HUMAN      ------------------------------------------------------------
sp|Q15722|LT4R1_HUMAN      ------------------------------------------------------------
sp|Q9NPC1|LT4R2_HUMAN      ------------------------------------------------------------
sp|Q9Y271|CLTR1_HUMAN      ------------------------------------------------------------
sp|Q9NS75|CLTR2_HUMAN      ------------------------------------------------------------
sp|Q8TDS5|OXER1_HUMAN      ------------------------------------------------------MLCHRG
sp|Q92633|LPAR1_HUMAN      ------------------------------------------------------------
sp|Q9HBW0|LPAR2_HUMAN      ------------------------------------------------------------
sp|Q9UBY5|LPAR3_HUMAN      ------------------------------------------------------------
sp|Q99677|LPAR4_HUMAN      ------------------------------------------------------------
sp|Q9H1C0|LPAR5_HUMAN      ------------------------------------------------------------
sp|P21453|S1PR1_HUMAN      ------------------------------------------------------------
sp|O95136|S1PR2_HUMAN      ------------------------------------------------------------
sp|Q99500|S1PR3_HUMAN      ------------------------------------------------------------
sp|O95977|S1PR4_HUMAN      ------------------------------------------------------------
sp|Q9H228|S1PR5_HUMAN      ------------------------------------------------------------
sp|Q99705|MCHR1_HUMAN      ---------------------------------------------------------MSV
sp|Q969V1|MCHR2_HUMAN      ------------------------------------------------------------
sp|Q01726|MSHR_HUMAN       ------------------------------------------------------------
sp|Q01718|ACTHR_HUMAN      ------------------------------------------------------------
sp|P41968|MC3R_HUMAN       ------------------------------------------------------------
sp|P32245|MC4R_HUMAN       ------------------------------------------------------------
sp|P33032|MC5R_HUMAN       ------------------------------------------------------------
sp|P48039|MTR1A_HUMAN      ------------------------------------------------------------
sp|P49286|MTR1B_HUMAN      ------------------------------------------------------------
sp|O43193|MTLR_HUMAN       ------------------------------------------------------------
sp|Q9HB89|NMUR1_HUMAN      ------------------------------------------------------------
sp|Q9GZQ4|NMUR2_HUMAN      ------------------------------------------------------------
sp|Q9GZQ6|NPFF1_HUMAN      ------------------------------------------------------------
sp|Q9Y5X5|NPFF2_HUMAN      -------------------------------------------------MNSFFG-----
sp|Q6W5P4|NPSR1_HUMAN      ------------------------------------------------------------
sp|P48145|NPBW1_HUMAN      ------------------------------------------------------------
sp|P48146|NPBW2_HUMAN      ------------------------------------------------------------
sp|P25929|NPY1R_HUMAN      ------------------------------------------------------------
sp|P49146|NPY2R_HUMAN      ------------------------------------------------------------
sp|P50391|NPY4R_HUMAN      ------------------------------------------------------------
sp|Q15761|NPY5R_HUMAN      ------------------------------------------------------------
sp|Q99463|NPY6R_HUMAN      ------------------------------------------------------------
sp|P30989|NTR1_HUMAN       ------------------------------------------------------------
sp|O95665|NTR2_HUMAN       ------------------------------------------------------------
sp|P41143|OPRD_HUMAN       ------------------------------------------------------------
sp|P41145|OPRK_HUMAN       ------------------------------------------------------------
sp|P35372|OPRM_HUMAN       ------------------------------------------------------------
sp|P41146|OPRX_HUMAN       ------------------------------------------------------------
sp|O43613|OX1R_HUMAN       ------------------------------------------------------------
sp|O43614|OX2R_HUMAN       ------------------------------------------------------------
sp|P47900|P2RY1_HUMAN      ------------------------------------------------------------
sp|P41231|P2RY2_HUMAN      ------------------------------------------------------------
sp|P51582|P2RY4_HUMAN      ------------------------------------------------------------
sp|Q15077|P2RY6_HUMAN      ------------------------------------------------------------
sp|Q96G91|P2Y11_HUMAN      ------------------------------------------------------------
sp|Q9H244|P2Y12_HUMAN      ------------------------------------------------------------
sp|Q9BPV8|P2Y13_HUMAN      ------------------------------------------------------------
sp|Q15391|P2Y14_HUMAN      ------------------------------------------------------------
sp|Q96P65|QRFPR_HUMAN      ------------------------------------------------------------
sp|P25105|PTAFR_HUMAN      ------------------------------------------------------------
sp|Q8TCW9|PKR1_HUMAN       ------------------------------------------------------------
sp|Q8NFJ6|PKR2_HUMAN       ------------------------------------------------------------
sp|P49683|PRLHR_HUMAN      ------------------------------------------------------------
sp|Q13258|PD2R_HUMAN       ------------------------------------------------------------
sp|Q9Y5Y4|PD2R2_HUMAN      ------------------------------------------------------------
sp|P34995|PE2R1_HUMAN      ------------------------------------------------------------
sp|P43116|PE2R2_HUMAN      ------------------------------------------------------------
sp|P43115|PE2R3_HUMAN      ------------------------------------------------------------
sp|P35408|PE2R4_HUMAN      ------------------------------------------------------------
sp|P43088|PF2R_HUMAN       ------------------------------------------------------------
sp|P43119|PI2R_HUMAN       ------------------------------------------------------------
sp|P21731|TA2R_HUMAN       ------------------------------------------------------------
sp|P25116|PAR1_HUMAN       ----------------------------------------------------------MG
sp|P55085|PAR2_HUMAN       ---------------------------------------------------------MRS
sp|O00254|PAR3_HUMAN       -------------------------------------------------MKAL-IFAAAG
sp|Q96RI0|PAR4_HUMAN       ---------------------------------------------------------MWG
sp|Q9HBX9|RXFP1_HUMAN      NKINHLNENTFAPLQKLDELDLGSN-KIENLPPLIFKDL-KELSQLNLSYNPIQKIQANQ
sp|Q8WXD0|RXFP2_HUMAN      NQIGFVPEKTFSSLKNLGELDLSSN-TITELSPHLFKDL-KLLQKLNLSSNPLMYLHKNQ
sp|Q9NSD7|RL3R1_HUMAN      ------------------------------------------------------------
sp|Q8TDU9|RL3R2_HUMAN      ------------------------------------------------------------
sp|P30872|SSR1_HUMAN       ------------------------------------------------------------
sp|P30874|SSR2_HUMAN       ------------------------------------------------------------
sp|P32745|SSR3_HUMAN       ------------------------------------------------------------
sp|P31391|SSR4_HUMAN       ------------------------------------------------------------
sp|P35346|SSR5_HUMAN       ------------------------------------------------------------
sp|P25103|NK1R_HUMAN       ------------------------------------------------------------
sp|P21452|NK2R_HUMAN       ------------------------------------------------------------
sp|P29371|NK3R_HUMAN       ------------------------------------------------------------
sp|P34981|TRFR_HUMAN       ------------------------------------------------------------
sp|Q96RJ0|TAAR1_HUMAN      ------------------------------------------------------------
sp|Q9UKP6|UR2R_HUMAN       ------------------------------------------------------------
sp|P37288|V1AR_HUMAN       ------------------------------------------------------------
sp|P47901|V1BR_HUMAN       ------------------------------------------------------------
sp|P30518|V2R_HUMAN        ------------------------------------------------------------
sp|P30559|OXYR_HUMAN       ------------------------------------------------------------
sp|O00421|CCRL2_HUMAN      ------------------------------------------------------------
sp|Q99788|CML1_HUMAN       ------------------------------------------------------------
sp|P46091|GPR1_HUMAN       ------------------------------------------------------------
sp|P46089|GPR3_HUMAN       ------------------------------------------------------------
sp|P46093|GPR4_HUMAN       ------------------------------------------------------------
sp|P46095|GPR6_HUMAN       ------------------------------------------------------------
sp|P47775|GPR12_HUMAN      ------------------------------------------------------------
sp|P49685|GPR15_HUMAN      ------------------------------------------------------------
sp|Q13304|GPR17_HUMAN      ------------------------------------------------------------
sp|Q14330|GPR18_HUMAN      ------------------------------------------------------------
sp|Q15760|GPR19_HUMAN      ------------------------------------------------------------
sp|Q99678|GPR20_HUMAN      ------------------------------------------------------------
sp|Q99679|GPR21_HUMAN      ------------------------------------------------------------
sp|Q99680|GPR22_HUMAN      ------------------------------------------------------------
sp|O00155|GPR25_HUMAN      ------------------------------------------------------------
sp|Q8NDV2|GPR26_HUMAN      ------------------------------------------------------------
sp|Q9NS67|GPR27_HUMAN      ------------------------------------------------------------
sp|O00270|GPR31_HUMAN      ------------------------------------------------------------
sp|O75388|GPR32_HUMAN      ------------------------------------------------------------
sp|Q49SQ1|GPR33_HUMAN      ------------------------------------------------------------
sp|Q9UPC5|GPR34_HUMAN      ------------------------------------------------------------
sp|Q9HC97|GPR35_HUMAN      ------------------------------------------------------------
sp|O15354|GPR37_HUMAN      RDAWGPGNS-------ARDVLRAR--APREEQGAAF------------------------
sp|O60883|ETBR2_HUMAN      ------------------------------------------------------------
sp|O43194|GPR39_HUMAN      ------------------------------------------------------------
sp|Q9Y5Y3|GPR45_HUMAN      ------------------------------------------------------------
sp|Q13585|MTR1L_HUMAN      ------------------------------------------------------------
sp|Q9Y2T5|GPR52_HUMAN      ------------------------------------------------------------
sp|Q9Y2T6|GPR55_HUMAN      ------------------------------------------------------------
sp|Q9BZJ8|GPR61_HUMAN      ------------------------------------------------------------
sp|Q9BZJ7|GPR62_HUMAN      ------------------------------------------------------------
sp|Q9BZJ6|GPR63_HUMAN      ------------------------------------------------------------
sp|Q8IYL9|PSYR_HUMAN       ------------------------------------------------------------
sp|Q15743|OGR1_HUMAN       ------------------------------------------------------------
sp|O95800|GPR75_HUMAN      ------------------------------------------------------------
sp|Q96P69|GPR78_HUMAN      ------------------------------------------------------------
sp|Q96P67|GPR82_HUMAN      ------------------------------------------------------------
sp|Q9NYM4|GPR83_HUMAN      ------------------------------------------------------------
sp|Q9NQS5|GPR84_HUMAN      ------------------------------------------------------------
sp|P60893|GPR85_HUMAN      ------------------------------------------------------------
sp|Q9BY21|GPR87_HUMAN      ------------------------------------------------------------
sp|Q9GZN0|GPR88_HUMAN      ------------------------------------------------------------
sp|Q96P66|GP101_HUMAN      ------------------------------------------------------------
sp|Q8TDV5|GP119_HUMAN      ------------------------------------------------------------
sp|Q5NUL3|FFAR4_HUMAN      ------------------------------------------------------------
sp|Q9UNW8|GP132_HUMAN      ------------------------------------------------------------
sp|Q8IZ08|GP135_HUMAN      ------------------------------------------------------------
sp|Q6DWJ6|GP139_HUMAN      ------------------------------------------------------------
sp|Q7Z602|GP141_HUMAN      ------------------------------------------------------------
sp|Q7Z601|GP142_HUMAN      ------------------------------------------------------------
sp|Q96CH1|GP146_HUMAN      ------------------------------------------------------------
sp|Q8TDV2|GP148_HUMAN      ------------------------------------------------------------
sp|Q86SP6|GP149_HUMAN      ------------------------------------------------------------
sp|Q8NGU9|GP150_HUMAN      ------------------------------------------------------------
sp|Q8TDV0|GP151_HUMAN      ------------------------------------------------------------
sp|Q8TDT2|GP152_HUMAN      ------------------------------------------------------------
sp|Q6NV75|GP153_HUMAN      ------------------------------------------------------------
sp|Q9UJ42|GP160_HUMAN      ------------------------------------------------------------
sp|Q8N6U8|GP161_HUMAN      ------------------------------------------------------------
sp|Q16538|GP162_HUMAN      ------------------------------------------------------------
sp|O14626|GP171_HUMAN      ------------------------------------------------------------
sp|Q9NS66|GP173_HUMAN      ------------------------------------------------------------
sp|Q9BXC1|GP174_HUMAN      ------------------------------------------------------------
sp|Q14439|GP176_HUMAN      ------------------------------------------------------------
sp|O15218|GP182_HUMAN      ------------------------------------------------------------
sp|P32249|GP183_HUMAN      ------------------------------------------------------------
sp|Q9BXB1|LGR4_HUMAN       NQIYQIKEGTFQGLISLRILDLSRN-LIHEIHSRAFATL-GPITNLDVSFNELTSFPTEG
sp|O75473|LGR5_HUMAN       NEIYEIKVDTFQQLLSLRSLNLAWN-KIAIIHPNAFSTL-PSLIKLDLSSNLLSSFPITG
sp|Q9HBX8|LGR6_HUMAN       NRIWEIGADTFSQLSSLQALDLSWN-AIRSIHPEAFSTL-HSLVKLDLTDNQLTTLPLAG
sp|P43657|LPAR6_HUMAN      ------------------------------------------------------------
sp|P04201|MAS_HUMAN        ------------------------------------------------------------
sp|P35410|MAS1L_HUMAN      ------------------------------------------------------------
sp|Q8TDS7|MRGRD_HUMAN      ------------------------------------------------------------
sp|Q86SM8|MRGRE_HUMAN      ------------------------------------------------------------
sp|Q96AM1|MRGRF_HUMAN      ------------------------------------------------------------
sp|Q86SM5|MRGRG_HUMAN      ------------------------------------------------------------
sp|Q96LB2|MRGX1_HUMAN      ------------------------------------------------------------
sp|Q96LB1|MRGX2_HUMAN      ------------------------------------------------------------
sp|Q96LB0|MRGX3_HUMAN      ------------------------------------------------------------
sp|Q96LA9|MRGX4_HUMAN      ------------------------------------------------------------
sp|Q9H1Y3|OPN3_HUMAN       ------------------------------------------------------------
sp|Q6U736|OPN5_HUMAN       ------------------------------------------------------------
sp|Q96P68|OXGR1_HUMAN      ------------------------------------------------------------
sp|Q86VZ1|P2RY8_HUMAN      ------------------------------------------------------------
sp|O00398|P2Y10_HUMAN      ------------------------------------------------------------
sp|Q9BXA5|SUCR1_HUMAN      ------------------------------------------------------------
sp|Q9P1P5|TAAR2_HUMAN      ------------------------------------------------------------
sp|Q9P1P4|TAAR3_HUMAN      ------------------------------------------------------------
sp|O14804|TAAR5_HUMAN      ------------------------------------------------------------
sp|Q96RI8|TAAR6_HUMAN      ------------------------------------------------------------
sp|Q969N4|TAAR8_HUMAN      ------------------------------------------------------------
sp|Q96RI9|TAAR9_HUMAN      ------------------------------------------------------------
sp|O00590|CCBP2_HUMAN      ------------------------------------------------------------
sp|Q9NPB9|CCRL1_HUMAN      ------------------------------------------------------------
sp|Q16570|DUFFY_HUMAN      ------------------------------------------------------------
                                                                                       

sp|P08908|5HT1A_HUMAN      ------------------------------------------------------------
sp|P28222|5HT1B_HUMAN      ------------------------------------------------------------
sp|P28221|5HT1D_HUMAN      ------------------------------------------------------------
sp|P28566|5HT1E_HUMAN      ------------------------------------------------------------
sp|P30939|5HT1F_HUMAN      ------------------------------------------------------------
sp|P28223|5HT2A_HUMAN      ------------------------------------------------------------
sp|P41595|5HT2B_HUMAN      ------------------------------------------------------------
sp|P28335|5HT2C_HUMAN      ------------------------------------------------------------
sp|Q13639|5HT4R_HUMAN      ------------------------------------------------------------
sp|P47898|5HT5A_HUMAN      ------------------------------------------------------------
sp|P50406|5HT6R_HUMAN      ------------------------------------------------------------
sp|P34969|5HT7R_HUMAN      ------------------------------------------------------------
sp|P11229|ACM1_HUMAN       ------------------------------------------------------------
sp|P08172|ACM2_HUMAN       ------------------------------------------------------------
sp|P20309|ACM3_HUMAN       ------------------------------------------------------------
sp|P08173|ACM4_HUMAN       ------------------------------------------------------------
sp|P08912|ACM5_HUMAN       ------------------------------------------------------------
sp|P30542|AA1R_HUMAN       ------------------------------------------------------------
sp|P29274|AA2AR_HUMAN      ------------------------------------------------------------
sp|P29275|AA2BR_HUMAN      ------------------------------------------------------------
sp|P33765|AA3R_HUMAN       ------------------------------------------------------------
sp|P35348|ADA1A_HUMAN      ------------------------------------------------------------
sp|P35368|ADA1B_HUMAN      ------------------------------------------------------------
sp|P25100|ADA1D_HUMAN      ------------------------------------------------------------
sp|P08913|ADA2A_HUMAN      ------------------------------------------------------------
sp|P18089|ADA2B_HUMAN      ------------------------------------------------------------
sp|P18825|ADA2C_HUMAN      ------------------------------------------------------------
sp|P08588|ADRB1_HUMAN      ------------------------------------------------------------
sp|P07550|ADRB2_HUMAN      ------------------------------------------------------------
sp|P13945|ADRB3_HUMAN      ------------------------------------------------------------
sp|P30556|AGTR1_HUMAN      ------------------------------------------------------------
sp|P50052|AGTR2_HUMAN      ------------------------------------------------------------
sp|P35414|APJ_HUMAN        ------------------------------------------------------------
sp|Q8TDU6|GPBAR_HUMAN      ------------------------------------------------------------
sp|P28336|NMBR_HUMAN       ------------------------------------------------------------
sp|P30550|GRPR_HUMAN       ------------------------------------------------------------
sp|P32247|BRS3_HUMAN       ------------------------------------------------------------
sp|P46663|BKRB1_HUMAN      ------------------------------------------------------------
sp|P30411|BKRB2_HUMAN      ------------------------------------------------------------
sp|P21554|CNR1_HUMAN       ------------------------------------------------------------
sp|P34972|CNR2_HUMAN       ------------------------------------------------------------
sp|P32246|CCR1_HUMAN       ------------------------------------------------------------
sp|P41597|CCR2_HUMAN       ------------------------------------------------------------
sp|P51677|CCR3_HUMAN       ------------------------------------------------------------
sp|P51679|CCR4_HUMAN       ------------------------------------------------------------
sp|P51681|CCR5_HUMAN       ------------------------------------------------------------
sp|P51684|CCR6_HUMAN       ------------------------------------------------------------
sp|P32248|CCR7_HUMAN       ------------------------------------------------------------
sp|P51685|CCR8_HUMAN       ------------------------------------------------------------
sp|P51686|CCR9_HUMAN       ------------------------------------------------------------
sp|P46092|CCR10_HUMAN      ------------------------------------------------------------
sp|P25024|CXCR1_HUMAN      ------------------------------------------------------------
sp|P25025|CXCR2_HUMAN      ------------------------------------------------------------
sp|P49682|CXCR3_HUMAN      ------------------------------------------------------------
sp|P61073|CXCR4_HUMAN      ------------------------------------------------------------
sp|P32302|CXCR5_HUMAN      ------------------------------------------------------------
sp|O00574|CXCR6_HUMAN      ------------------------------------------------------------
sp|P25106|CXCR7_HUMAN      ------------------------------------------------------------
sp|P49238|CX3C1_HUMAN      ------------------------------------------------------------
sp|P46094|XCR1_HUMAN       ------------------------------------------------------------
sp|P32238|CCKAR_HUMAN      ------------------------------------------------------------
sp|P32239|GASR_HUMAN       ------------------------------------------------------------
sp|Q16581|C3AR_HUMAN       ------------------------------------------------------------
sp|P21730|C5AR_HUMAN       ------------------------------------------------------------
sp|Q9P296|C5ARL_HUMAN      ------------------------------------------------------------
sp|P21728|DRD1_HUMAN       ------------------------------------------------------------
sp|P14416|DRD2_HUMAN       ------------------------------------------------------------
sp|P35462|DRD3_HUMAN       ------------------------------------------------------------
sp|P21917|DRD4_HUMAN       ------------------------------------------------------------
sp|P21918|DRD5_HUMAN       ------------------------------------------------------------
sp|P25101|EDNRA_HUMAN      -------------METLCL------------------------------RASFWLALVGC
sp|P24530|EDNRB_HUMAN      -------Q----PPPSLCGRALVA--------------L--VL--AC-GLSRIWGEERGF
sp|Q99527|GPER_HUMAN       ------------------------------------------------------------
sp|P21462|FPR1_HUMAN       ------------------------------------------------------------
sp|P25090|FPR2_HUMAN       ------------------------------------------------------------
sp|P25089|FPR3_HUMAN       ------------------------------------------------------------
sp|O14842|FFAR1_HUMAN      ------------------------------------------------------------
sp|O15552|FFAR2_HUMAN      ------------------------------------------------------------
sp|O14843|FFAR3_HUMAN      ------------------------------------------------------------
sp|O15529|GPR42_HUMAN      ------------------------------------------------------------
sp|P47211|GALR1_HUMAN      ------------------------------------------------------------
sp|O43603|GALR2_HUMAN      ------------------------------------------------------------
sp|O60755|GALR3_HUMAN      ------------------------------------------------------------
sp|Q92847|GHSR_HUMAN       ----------------------------------------------------MWNATPSE
sp|P23945|FSHR_HUMAN       LENLKKLR----ARSTYNLKKLPT-LEKLVA----LMEASL--TYPS-HCCAFANWRRQI
sp|P22888|LSHR_HUMAN       LESIQRLI----ATSSYSLKKLPS-RETFVN----LLEATL--TYPS-HCCAFRNLPTKE
sp|P16473|TSHR_HUMAN       LEHLKELI----ARNTWTLKKLPL-SLSFLH----LTRADL--SYPS-HCCAFKNQKKIR
sp|P30968|GNRHR_HUMAN      ------------------------------------------------------------
sp|Q96P88|GNRR2_HUMAN      ------------------------------------------------------------
sp|P35367|HRH1_HUMAN       ------------------------------------------------------------
sp|P25021|HRH2_HUMAN       ------------------------------------------------------------
sp|Q9Y5N1|HRH3_HUMAN       ------------------------------------------------------------
sp|Q9H3N8|HRH4_HUMAN       ------------------------------------------------------------
sp|Q9BXC0|HCAR1_HUMAN      ------------------------------------------------------------
sp|Q8TDS4|HCAR2_HUMAN      ------------------------------------------------------------
sp|P49019|HCAR3_HUMAN      ------------------------------------------------------------
sp|Q969F8|KISSR_HUMAN      ------------------------------------------------------------
sp|Q15722|LT4R1_HUMAN      ------------------------------------------------------------
sp|Q9NPC1|LT4R2_HUMAN      ------------------------------------------------------------
sp|Q9Y271|CLTR1_HUMAN      ------------------------------------------------------------
sp|Q9NS75|CLTR2_HUMAN      ------------------------------------------------------------
sp|Q8TDS5|OXER1_HUMAN      GQLIVPI---IPLCPEHS--C----------RGRRLQNLL--------------------
sp|Q92633|LPAR1_HUMAN      ------------------------------------------------------------
sp|Q9HBW0|LPAR2_HUMAN      ------------------------------------------------------------
sp|Q9UBY5|LPAR3_HUMAN      ------------------------------------------------------------
sp|Q99677|LPAR4_HUMAN      ------------------------------------------------------------
sp|Q9H1C0|LPAR5_HUMAN      ------------------------------------------------------------
sp|P21453|S1PR1_HUMAN      ------------------------------------------------------------
sp|O95136|S1PR2_HUMAN      ------------------------------------------------------------
sp|Q99500|S1PR3_HUMAN      ------------------------------------------------------------
sp|O95977|S1PR4_HUMAN      ------------------------------------------------------------
sp|Q9H228|S1PR5_HUMAN      ------------------------------------------------------------
sp|Q99705|MCHR1_HUMAN      GAMKKGVGRAVGLGGGSG--CQATEEDPLPNCGACAPGQG--------------------
sp|Q969V1|MCHR2_HUMAN      ------------------------------------------------------------
sp|Q01726|MSHR_HUMAN       ------------------------------------------------------------
sp|Q01718|ACTHR_HUMAN      ------------------------------------------------------------
sp|P41968|MC3R_HUMAN       ------------------------------------------------------------
sp|P32245|MC4R_HUMAN       ------------------------------------------------------------
sp|P33032|MC5R_HUMAN       ------------------------------------------------------------
sp|P48039|MTR1A_HUMAN      ------------------------------------------------------------
sp|P49286|MTR1B_HUMAN      ------------------------------------------------------------
sp|O43193|MTLR_HUMAN       -------------------------------------------------MGSPWNGSDGP
sp|Q9HB89|NMUR1_HUMAN      -------------MTPLCLNCSVL--------------PGDLYPGGA-RNPMACNGSAAR
sp|Q9GZQ4|NMUR2_HUMAN      -------------------------------------------MSGM-EKLQNASWIYQQ
sp|Q9GZQ6|NPFF1_HUMAN      ------------------------------------------------------------
sp|Q9Y5X5|NPFF2_HUMAN      -------T----PAASWCLLESDVSSAPDKEAGRERRALSVQQRGGP-AWSGSLEWSRQS
sp|Q6W5P4|NPSR1_HUMAN      ------------------------------------------------------------
sp|P48145|NPBW1_HUMAN      ------------------------------------------------------------
sp|P48146|NPBW2_HUMAN      ------------------------------------------------------------
sp|P25929|NPY1R_HUMAN      ------------------------------------------------------------
sp|P49146|NPY2R_HUMAN      ------------------------------------------------------------
sp|P50391|NPY4R_HUMAN      ------------------------------------------------------------
sp|Q15761|NPY5R_HUMAN      ------------------------------------------------------------
sp|Q99463|NPY6R_HUMAN      ------------------------------------------------------------
sp|P30989|NTR1_HUMAN       ----------------------------------------------M-RLNSSAPGTPGT
sp|O95665|NTR2_HUMAN       ------------------------------------------------------------
sp|P41143|OPRD_HUMAN       ------------------------------------------------------------
sp|P41145|OPRK_HUMAN       ------------------------------------------------------------
sp|P35372|OPRM_HUMAN       ------------------------------------------------------------
sp|P41146|OPRX_HUMAN       ------------------------------------------------------------
sp|O43613|OX1R_HUMAN       ------------------------------------------------------------
sp|O43614|OX2R_HUMAN       ------------------------------------------------------------
sp|P47900|P2RY1_HUMAN      --------------------------------------MT--------------------
sp|P41231|P2RY2_HUMAN      ------------------------------------------------------------
sp|P51582|P2RY4_HUMAN      ------------------------------------------------------------
sp|Q15077|P2RY6_HUMAN      ------------------------------------------------------------
sp|Q96G91|P2Y11_HUMAN      ------------------------------------------------------------
sp|Q9H244|P2Y12_HUMAN      ------------------------------------------------------------
sp|Q9BPV8|P2Y13_HUMAN      ------------------------------------------------------------
sp|Q15391|P2Y14_HUMAN      ------------------------------------------------------------
sp|Q96P65|QRFPR_HUMAN      ------------------------------------------------------------
sp|P25105|PTAFR_HUMAN      ------------------------------------------------------------
sp|Q8TCW9|PKR1_HUMAN       ------------------------------------------------------------
sp|Q8NFJ6|PKR2_HUMAN       ------------------------------------------------------------
sp|P49683|PRLHR_HUMAN      --------------------------------------------------------MASS
sp|Q13258|PD2R_HUMAN       ------------------------------------------------------------
sp|Q9Y5Y4|PD2R2_HUMAN      ------------------------------------------------------------
sp|P34995|PE2R1_HUMAN      ------------------------------------------------------------
sp|P43116|PE2R2_HUMAN      ------------------------------------------------------------
sp|P43115|PE2R3_HUMAN      ------------------------------------------------------------
sp|P35408|PE2R4_HUMAN      ------------------------------------------------------------
sp|P43088|PF2R_HUMAN       ------------------------------------------------------------
sp|P43119|PI2R_HUMAN       ------------------------------------------------------------
sp|P21731|TA2R_HUMAN       ------------------------------------------------------------
sp|P25116|PAR1_HUMAN       PRRLLLV------AACFS--L----------CGPLLSART--------------------
sp|P55085|PAR2_HUMAN       PSAAWLLGAAILLAASLS--C----------SGTIQ-GT---------------------
sp|O00254|PAR3_HUMAN       LLLLLPT------F---C--Q----------SGMENDTNN--------------------
sp|Q96RI0|PAR4_HUMAN       RLLLWPL------VLGFS--L----------SGGTQTPSV--------------------
sp|Q9HBX9|RXFP1_HUMAN      FDYLVKLK----SLS--------------------LEGIEI--S----------------
sp|Q8WXD0|RXFP2_HUMAN      FESLKQLQ----SLD--------------------LERIEI--P----------------
sp|Q9NSD7|RL3R1_HUMAN      ------------------------------------------------------------
sp|Q8TDU9|RL3R2_HUMAN      ------------------------------------------------------------
sp|P30872|SSR1_HUMAN       ------------------------------------------------------------
sp|P30874|SSR2_HUMAN       ------------------------------------------------------------
sp|P32745|SSR3_HUMAN       ------------------------------------------------------------
sp|P31391|SSR4_HUMAN       ------------------------------------------------------------
sp|P35346|SSR5_HUMAN       ------------------------------------------------------------
sp|P25103|NK1R_HUMAN       ------------------------------------------------------------
sp|P21452|NK2R_HUMAN       ------------------------------------------------------------
sp|P29371|NK3R_HUMAN       ---------------------------------------------MA-TLPAAETWIDGG
sp|P34981|TRFR_HUMAN       ------------------------------------------------------------
sp|Q96RJ0|TAAR1_HUMAN      ------------------------------------------------------------
sp|Q9UKP6|UR2R_HUMAN       ------------------------------------------------------------
sp|P37288|V1AR_HUMAN       ------------------------------------------------------------
sp|P47901|V1BR_HUMAN       ------------------------------------------------------------
sp|P30518|V2R_HUMAN        ------------------------------------------------------------
sp|P30559|OXYR_HUMAN       ------------------------------------------------------------
sp|O00421|CCRL2_HUMAN      ------------------------------------------------------------
sp|Q99788|CML1_HUMAN       ------------------------------------------------------------
sp|P46091|GPR1_HUMAN       ------------------------------------------------------------
sp|P46089|GPR3_HUMAN       ------------------------------------------------------------
sp|P46093|GPR4_HUMAN       ------------------------------------------------------------
sp|P46095|GPR6_HUMAN       ------------------------------------------------------------
sp|P47775|GPR12_HUMAN      ------------------------------------------------------------
sp|P49685|GPR15_HUMAN      ------------------------------------------------------------
sp|Q13304|GPR17_HUMAN      --------------------------------------MS--------------------
sp|Q14330|GPR18_HUMAN      ------------------------------------------------------------
sp|Q15760|GPR19_HUMAN      ------------------------------------------------------------
sp|Q99678|GPR20_HUMAN      ------------------------------------------------------------
sp|Q99679|GPR21_HUMAN      ------------------------------------------------------------
sp|Q99680|GPR22_HUMAN      ------------------------------------------------------------
sp|O00155|GPR25_HUMAN      ------------------------------------------------------------
sp|Q8NDV2|GPR26_HUMAN      ------------------------------------------------------------
sp|Q9NS67|GPR27_HUMAN      ------------------------------------------------------------
sp|O00270|GPR31_HUMAN      ------------------------------------------------------------
sp|O75388|GPR32_HUMAN      ------------------------------------------------------------
sp|Q49SQ1|GPR33_HUMAN      ------------------------------------------------------------
sp|Q9UPC5|GPR34_HUMAN      ----------------MR--S----------HTITMTTTS--------------------
sp|Q9HC97|GPR35_HUMAN      ------------------------------------------------------------
sp|O15354|GPR37_HUMAN      -------L----AGPSWDLPAAPG-RDPAAGRGAEASAAGP--PGPPTRPPGPWRWKGAR
sp|O60883|ETBR2_HUMAN      ---------------------------------------------------MRWLWPLAV
sp|O43194|GPR39_HUMAN      ------------------------------------------------------------
sp|Q9Y5Y3|GPR45_HUMAN      ------------------------------------------------------------
sp|Q13585|MTR1L_HUMAN      ------------------------------------------------------------
sp|Q9Y2T5|GPR52_HUMAN      ------------------------------------------------------------
sp|Q9Y2T6|GPR55_HUMAN      ------------------------------------------------------------
sp|Q9BZJ8|GPR61_HUMAN      ------------------------------------------------------------
sp|Q9BZJ7|GPR62_HUMAN      ------------------------------------------------------------
sp|Q9BZJ6|GPR63_HUMAN      ------------------------------------------------------------
sp|Q8IYL9|PSYR_HUMAN       ------------------------------------------------------------
sp|Q15743|OGR1_HUMAN       ------------------------------------------------------------
sp|O95800|GPR75_HUMAN      ------------------------------------------------------------
sp|Q96P69|GPR78_HUMAN      ------------------------------------------------------------
sp|Q96P67|GPR82_HUMAN      ------------------------------------------------------------
sp|Q9NYM4|GPR83_HUMAN      ------------------------------------------------------------
sp|Q9NQS5|GPR84_HUMAN      ------------------------------------------------------------
sp|P60893|GPR85_HUMAN      ------------------------------------------------------------
sp|Q9BY21|GPR87_HUMAN      ------------------------------------------------------------
sp|Q9GZN0|GPR88_HUMAN      ------------------------------------------------------------
sp|Q96P66|GP101_HUMAN      ------------------------------------------------------------
sp|Q8TDV5|GP119_HUMAN      ------------------------------------------------------------
sp|Q5NUL3|FFAR4_HUMAN      ------------------------------------------------------------
sp|Q9UNW8|GP132_HUMAN      ------------------------------------------------------------
sp|Q8IZ08|GP135_HUMAN      --------------------------------------MEE--PQPP-RPPASM------
sp|Q6DWJ6|GP139_HUMAN      ------------------------------------------------------------
sp|Q7Z602|GP141_HUMAN      ------------------------------------------------------------
sp|Q7Z601|GP142_HUMAN      ------------------------------------------------------------
sp|Q96CH1|GP146_HUMAN      ------------------------------------------------------------
sp|Q8TDV2|GP148_HUMAN      ------------------------------------------------------------
sp|Q86SP6|GP149_HUMAN      ------------------------------------------------------------
sp|Q8NGU9|GP150_HUMAN      ------------------------------------------------------------
sp|Q8TDV0|GP151_HUMAN      ------------------------------------------------------------
sp|Q8TDT2|GP152_HUMAN      ------------------------------------------------------------
sp|Q6NV75|GP153_HUMAN      ------------------------------------------------------------
sp|Q9UJ42|GP160_HUMAN      ------------------------------------------------------------
sp|Q8N6U8|GP161_HUMAN      ------------------------------------------------------------
sp|Q16538|GP162_HUMAN      ------------------------------------------------------------
sp|O14626|GP171_HUMAN      ------------------------------------------------------------
sp|Q9NS66|GP173_HUMAN      ------------------------------------------------------------
sp|Q9BXC1|GP174_HUMAN      ------------------------------------------------------------
sp|Q14439|GP176_HUMAN      ------------------------------------------------------------
sp|O15218|GP182_HUMAN      ------------------------------------------------------------
sp|P32249|GP183_HUMAN      ------------------------------------------------------------
sp|Q9BXB1|LGR4_HUMAN       LNGLNQLK----LVGNFKLKEALA-AKDFVN----LRSLSV--PYAY-QCCAFWGCDSYA
sp|O75473|LGR5_HUMAN       LHGLTHLK----LTGNHALQSLIS-SENFPE----LKVIEM--PYAY-QCCAFGVCENAY
sp|Q9HBX8|LGR6_HUMAN       LGGLMHLK----LKGNLALSQAFS-KDSFPK----LRILEV--PYAY-QCCPYGMCASFF
sp|P43657|LPAR6_HUMAN      ------------------------------------------------------------
sp|P04201|MAS_HUMAN        ------------------------------------------------------------
sp|P35410|MAS1L_HUMAN      ------------------------------------------------------------
sp|Q8TDS7|MRGRD_HUMAN      ------------------------------------------------------------
sp|Q86SM8|MRGRE_HUMAN      ------------------------------------------------------------
sp|Q96AM1|MRGRF_HUMAN      ------------------------------------------------------------
sp|Q86SM5|MRGRG_HUMAN      ------------------------------------------------------------
sp|Q96LB2|MRGX1_HUMAN      ------------------------------------------------------------
sp|Q96LB1|MRGX2_HUMAN      ------------------------------------------------------------
sp|Q96LB0|MRGX3_HUMAN      ------------------------------------------------------------
sp|Q96LA9|MRGX4_HUMAN      ------------------------------------------------------------
sp|Q9H1Y3|OPN3_HUMAN       ------------------------------------------------------------
sp|Q6U736|OPN5_HUMAN       ------------------------------------------------------------
sp|Q96P68|OXGR1_HUMAN      ------------------------------------------------------------
sp|Q86VZ1|P2RY8_HUMAN      ------------------------------------------------------------
sp|O00398|P2Y10_HUMAN      ------------------------------------------------------------
sp|Q9BXA5|SUCR1_HUMAN      ------------------------------------------------------------
sp|Q9P1P5|TAAR2_HUMAN      ------------------------------------------------------------
sp|Q9P1P4|TAAR3_HUMAN      ------------------------------------------------------------
sp|O14804|TAAR5_HUMAN      ------------------------------------------------------------
sp|Q96RI8|TAAR6_HUMAN      ------------------------------------------------------------
sp|Q969N4|TAAR8_HUMAN      ------------------------------------------------------------
sp|Q96RI9|TAAR9_HUMAN      ------------------------------------------------------------
sp|O00590|CCBP2_HUMAN      ------------------------------------------------------------
sp|Q9NPB9|CCRL1_HUMAN      ------------------------------------------------------------
sp|Q16570|DUFFY_HUMAN      ------------------------------------------------------------
                                                                                       

sp|P08908|5HT1A_HUMAN      -----------------MDVLS--------------------------------------
sp|P28222|5HT1B_HUMAN      -------------------MEE--------------------------------------
sp|P28221|5HT1D_HUMAN      --------------------MS--------------------------------------
sp|P28566|5HT1E_HUMAN      ------------------------------------------------------------
sp|P30939|5HT1F_HUMAN      ------------------------------------------------------------
sp|P28223|5HT2A_HUMAN      ------------------------------------------------------------
sp|P41595|5HT2B_HUMAN      ------------------------------------------------------------
sp|P28335|5HT2C_HUMAN      ------------------------------------------------------------
sp|Q13639|5HT4R_HUMAN      ------------------------------------------------------------
sp|P47898|5HT5A_HUMAN      -----------------MDLPV--------------------------------------
sp|P50406|5HT6R_HUMAN      ------------------------------------------------------------
sp|P34969|5HT7R_HUMAN      ----------------MMDVNS-SGRP------------------------DLYGHLRSF
sp|P11229|ACM1_HUMAN       ------------------------------------------------------------
sp|P08172|ACM2_HUMAN       ------------------------------------------------------------
sp|P20309|ACM3_HUMAN       ---------------MTLHNNS-TTSP------------------------L--------
sp|P08173|ACM4_HUMAN       ------------------------------------------------------------
sp|P08912|ACM5_HUMAN       ------------------------------------------------------------
sp|P30542|AA1R_HUMAN       ------------------------------------------------------------
sp|P29274|AA2AR_HUMAN      ------------------------------------------------------------
sp|P29275|AA2BR_HUMAN      ------------------------------------------------------------
sp|P33765|AA3R_HUMAN       ------------------------------------------------------------
sp|P35348|ADA1A_HUMAN      ------------------------------------------------------------
sp|P35368|ADA1B_HUMAN      -----------------MNPDLDTG-----------------------------------
sp|P25100|ADA1D_HUMAN      ----------LSVSFEGPRPDSSAGGS------------------------SAGGGGGS-
sp|P08913|ADA2A_HUMAN      ------------------------------------------------------------
sp|P18089|ADA2B_HUMAN      ------------------------------------------------------------
sp|P18825|ADA2C_HUMAN      -----------------MA------SP------------------------ALAAALA--
sp|P08588|ADRB1_HUMAN      ----------------------------------------------------MGAGVLV-
sp|P07550|ADRB2_HUMAN      ------------------------------------------------------------
sp|P13945|ADRB3_HUMAN      ------------------------------------------------------------
sp|P30556|AGTR1_HUMAN      ------------------------------------------------------------
sp|P50052|AGTR2_HUMAN      ------------------------------------------------------------
sp|P35414|APJ_HUMAN        ------------------------------------------------------------
sp|Q8TDU6|GPBAR_HUMAN      ------------------------------------------------------------
sp|P28336|NMBR_HUMAN       ------------------------------------------------------------
sp|P30550|GRPR_HUMAN       ------------------------------------------------------------
sp|P32247|BRS3_HUMAN       ------------------------------------------------------------
sp|P46663|BKRB1_HUMAN      ------------------------------------------------------------
sp|P30411|BKRB2_HUMAN      ------------------------------------------------------------
sp|P21554|CNR1_HUMAN       --------------------------------MKSILDGLADTTFRTITTDLLYVGSNDI
sp|P34972|CNR2_HUMAN       ------------------------------------------------------------
sp|P32246|CCR1_HUMAN       ------------------------------------------------------------
sp|P41597|CCR2_HUMAN       ------------------------------------------------------------
sp|P51677|CCR3_HUMAN       ------------------------------------------------------------
sp|P51679|CCR4_HUMAN       ------------------------------------------------------------
sp|P51681|CCR5_HUMAN       ------------------------------------------------------------
sp|P51684|CCR6_HUMAN       ------------------------------------------------------------
sp|P32248|CCR7_HUMAN       ------------------------------------------------------------
sp|P51685|CCR8_HUMAN       ------------------------------------------------------------
sp|P51686|CCR9_HUMAN       ------------------------------------------------------------
sp|P46092|CCR10_HUMAN      ------------------------------------------------------------
sp|P25024|CXCR1_HUMAN      ------------------------------------------------------------
sp|P25025|CXCR2_HUMAN      ------------------------------------------------------------
sp|P49682|CXCR3_HUMAN      ------------------------------------------------------------
sp|P61073|CXCR4_HUMAN      ------------------------------------------------------------
sp|P32302|CXCR5_HUMAN      ------------------------------------------------------------
sp|O00574|CXCR6_HUMAN      ------------------------------------------------------------
sp|P25106|CXCR7_HUMAN      ------------------------------------------------------------
sp|P49238|CX3C1_HUMAN      ------------------------------------------------------------
sp|P46094|XCR1_HUMAN       ------------------------------------------------------------
sp|P32238|CCKAR_HUMAN      ------------------------------------------------------------
sp|P32239|GASR_HUMAN       ------------------------------------------------------------
sp|Q16581|C3AR_HUMAN       ------------------------------------------------------------
sp|P21730|C5AR_HUMAN       ------------------------------------------------------------
sp|Q9P296|C5ARL_HUMAN      ------------------------------------------------------------
sp|P21728|DRD1_HUMAN       ------------------------------------------------------------
sp|P14416|DRD2_HUMAN       -----------------MDPLN--------------------------------------
sp|P35462|DRD3_HUMAN       -----------------MA-----------------------------------------
sp|P21917|DRD4_HUMAN       -----------------MGNRS--------------------------------------
sp|P21918|DRD5_HUMAN       ------------------------------------------------------------
sp|P25101|EDNRA_HUMAN      VISDNPERYSTNLSNH--------------------------------------------
sp|P24530|EDNRB_HUMAN      P----PDRATP-LLQT--------------------------------------------
sp|Q99527|GPER_HUMAN       ------------------------------------------------------------
sp|P21462|FPR1_HUMAN       ------------------------------------------------------------
sp|P25090|FPR2_HUMAN       ------------------------------------------------------------
sp|P25089|FPR3_HUMAN       ------------------------------------------------------------
sp|O14842|FFAR1_HUMAN      ------------------------------------------------------------
sp|O15552|FFAR2_HUMAN      ------------------------------------------------------------
sp|O14843|FFAR3_HUMAN      ------------------------------------------------------------
sp|O15529|GPR42_HUMAN      ------------------------------------------------------------
sp|P47211|GALR1_HUMAN      ------------------------------------------------------------
sp|O43603|GALR2_HUMAN      ------------------------------------------------------------
sp|O60755|GALR3_HUMAN      ------------------------------------------------------------
sp|Q92847|GHSR_HUMAN       ---------E--------------------------------------------------
sp|P23945|FSHR_HUMAN       SELHPI------------CNKSILR----------------------------------Q
sp|P22888|LSHR_HUMAN       QNFSHS------------ISENFSK----------------------------------Q
sp|P16473|TSHR_HUMAN       GILESL-----------MCNESSMQSLRQRKSVNALNSPLHQEYEEN---------LGDS
sp|P30968|GNRHR_HUMAN      ------------------------------------------------------------
sp|Q96P88|GNRR2_HUMAN      ------------------------------------------------------------
sp|P35367|HRH1_HUMAN       ------------------------------------------------------------
sp|P25021|HRH2_HUMAN       ------------------------------------------------------------
sp|Q9Y5N1|HRH3_HUMAN       ------------------------------------------------------------
sp|Q9H3N8|HRH4_HUMAN       ------------------------------------------------------------
sp|Q9BXC0|HCAR1_HUMAN      ------------------------------------------------------------
sp|Q8TDS4|HCAR2_HUMAN      ------------------------------------------------------------
sp|P49019|HCAR3_HUMAN      ------------------------------------------------------------
sp|Q969F8|KISSR_HUMAN      ------------------------------------------------------------
sp|Q15722|LT4R1_HUMAN      ------------------------------------------------------------
sp|Q9NPC1|LT4R2_HUMAN      ------------------------------------------------------------
sp|Q9Y271|CLTR1_HUMAN      ------------------------------------------------------------
sp|Q9NS75|CLTR2_HUMAN      ------------------------------------------------------------
sp|Q8TDS5|OXER1_HUMAN      ------------------------------------------------------------
sp|Q92633|LPAR1_HUMAN      --------------------------------MAAISTSIP-------------------
sp|Q9HBW0|LPAR2_HUMAN      ------------------------------------------------------------
sp|Q9UBY5|LPAR3_HUMAN      ------------------------------------------------------------
sp|Q99677|LPAR4_HUMAN      ------------------------------------------------------------
sp|Q9H1C0|LPAR5_HUMAN      ------------------------------------------------------------
sp|P21453|S1PR1_HUMAN      --------------------------------MGPTSVPLV-------------------
sp|O95136|S1PR2_HUMAN      ------------------------------------------------------------
sp|Q99500|S1PR3_HUMAN      --------------------------------MA--------------------------
sp|O95977|S1PR4_HUMAN      --------------------------------MNATGTPVA-------------------
sp|Q9H228|S1PR5_HUMAN      ------------------------------------------------------------
sp|Q99705|MCHR1_HUMAN      ------------------------------------------------------------
sp|Q969V1|MCHR2_HUMAN      ------------------------------------------------------------
sp|Q01726|MSHR_HUMAN       ------------------------------------------------------------
sp|Q01718|ACTHR_HUMAN      ------------------------------------------------------------
sp|P41968|MC3R_HUMAN       ------------------------------------------------------------
sp|P32245|MC4R_HUMAN       ------------------------------------------------------------
sp|P33032|MC5R_HUMAN       ------------------------------------------------------------
sp|P48039|MTR1A_HUMAN      ------------------------------------------------------------
sp|P49286|MTR1B_HUMAN      --------------------------------MS--------------------------
sp|O43193|MTLR_HUMAN       ---------E--------------------------------------------------
sp|Q9HB89|NMUR1_HUMAN      GHFDPE--DL--------------------------------------------------
sp|Q9GZQ4|NMUR2_HUMAN      KLEDPFQKHL--------------------------------------------------
sp|Q9GZQ6|NPFF1_HUMAN      ------------------------------------------------------------
sp|Q9Y5X5|NPFF2_HUMAN      AGDRRR---L-GLSRQ-----------TAKSSWS--------------------------
sp|Q6W5P4|NPSR1_HUMAN      ------------------------------------------------------------
sp|P48145|NPBW1_HUMAN      ------------------------------------------------------------
sp|P48146|NPBW2_HUMAN      ------------------------------------------------------------
sp|P25929|NPY1R_HUMAN      --MNST------L-----------------------------------------------
sp|P49146|NPY2R_HUMAN      ------------------------------------------------------------
sp|P50391|NPY4R_HUMAN      -MNTSH------L-----------------------------------------------
sp|Q15761|NPY5R_HUMAN      --MDLE------------------------------------------------------
sp|Q99463|NPY6R_HUMAN      ------------------------------------------------------------
sp|P30989|NTR1_HUMAN       PAADPFQRAQ--------------------------------------------------
sp|O95665|NTR2_HUMAN       ------------------------------------------------------------
sp|P41143|OPRD_HUMAN       ------------------------------------------------------------
sp|P41145|OPRK_HUMAN       --------------------------------MDS-------------------------
sp|P35372|OPRM_HUMAN       --------------------------------MDSSAAPTN-------------------
sp|P41146|OPRX_HUMAN       ------------------------------------------------------------
sp|O43613|OX1R_HUMAN       ------------------------------------------------------------
sp|O43614|OX2R_HUMAN       ------------------------------------------------------------
sp|P47900|P2RY1_HUMAN      ------------------------------------------------------------
sp|P41231|P2RY2_HUMAN      ------------------------------------------------------------
sp|P51582|P2RY4_HUMAN      ------------------------------------------------------------
sp|Q15077|P2RY6_HUMAN      ------------------------------------------------------------
sp|Q96G91|P2Y11_HUMAN      ------------------------------------------------------------
sp|Q9H244|P2Y12_HUMAN      ------------------------------------------------------------
sp|Q9BPV8|P2Y13_HUMAN      ------------------------------------------------------------
sp|Q15391|P2Y14_HUMAN      ------------------------------------------------------------
sp|Q96P65|QRFPR_HUMAN      ------------------------------------------------------------
sp|P25105|PTAFR_HUMAN      ------------------------------------------------------------
sp|Q8TCW9|PKR1_HUMAN       ------------------------------------------------------------
sp|Q8NFJ6|PKR2_HUMAN       ------------------------------------------------------------
sp|P49683|PRLHR_HUMAN      TTRGPR---VSDL-----------------------------------------------
sp|Q13258|PD2R_HUMAN       ------------------------------------------------------------
sp|Q9Y5Y4|PD2R2_HUMAN      ------------------------------------------------------------
sp|P34995|PE2R1_HUMAN      ------------------------------------------------------------
sp|P43116|PE2R2_HUMAN      ------------------------------------------------------------
sp|P43115|PE2R3_HUMAN      ------------------------------------------------------------
sp|P35408|PE2R4_HUMAN      ------------------------------------------------------------
sp|P43088|PF2R_HUMAN       ------------------------------------------------------------
sp|P43119|PI2R_HUMAN       ------------------------------------------------------------
sp|P21731|TA2R_HUMAN       ------------------------------------------------------------
sp|P25116|PAR1_HUMAN       ------------------------------------------------------------
sp|P55085|PAR2_HUMAN       ------------------------------------------------------------
sp|O00254|PAR3_HUMAN       ------------------------------------------------------------
sp|Q96RI0|PAR4_HUMAN       ------------------------------------------------------------
sp|Q9HBX9|RXFP1_HUMAN      ------------------------------------------------------------
sp|Q8WXD0|RXFP2_HUMAN      ------------------------------------------------------------
sp|Q9NSD7|RL3R1_HUMAN      ------------------------------------------------------------
sp|Q8TDU9|RL3R2_HUMAN      ------------------------------------------------------------
sp|P30872|SSR1_HUMAN       ------------------------------------------------------------
sp|P30874|SSR2_HUMAN       ------------------------------------------------------------
sp|P32745|SSR3_HUMAN       ------------------------------------------------------------
sp|P31391|SSR4_HUMAN       ------------------------------------------------------------
sp|P35346|SSR5_HUMAN       ------------------------------------------------------------
sp|P25103|NK1R_HUMAN       ------------------------------------------------------------
sp|P21452|NK2R_HUMAN       ------------------------------------------------------------
sp|P29371|NK3R_HUMAN       GGVGAD---AVNLTAS-----------LA-------------------------------
sp|P34981|TRFR_HUMAN       ------------------------------------------------------------
sp|Q96RJ0|TAAR1_HUMAN      ------------------------------------------------------------
sp|Q9UKP6|UR2R_HUMAN       ------------------------------------------------------------
sp|P37288|V1AR_HUMAN       ------------------------------------------------------------
sp|P47901|V1BR_HUMAN       ------------------------------------------------------------
sp|P30518|V2R_HUMAN        ------------------------------------------------------------
sp|P30559|OXYR_HUMAN       ------------------------------------------------------------
sp|O00421|CCRL2_HUMAN      ------------------------------------------------------------
sp|Q99788|CML1_HUMAN       ------------------------------------------------------------
sp|P46091|GPR1_HUMAN       ------------------------------------------------------------
sp|P46089|GPR3_HUMAN       ------------------------------------------------------------
sp|P46093|GPR4_HUMAN       ------------------------------------------------------------
sp|P46095|GPR6_HUMAN       --------------------------------MNASAASLNDSQV---------------
sp|P47775|GPR12_HUMAN      -----------------MNEDL--------------------------------------
sp|P49685|GPR15_HUMAN      ------------------------------------------------------------
sp|Q13304|GPR17_HUMAN      ------------------------------------------------------------
sp|Q14330|GPR18_HUMAN      ------------------------------------------------------------
sp|Q15760|GPR19_HUMAN      ------------------------------------------------------------
sp|Q99678|GPR20_HUMAN      ------------------------------------------------------------
sp|Q99679|GPR21_HUMAN      ------------------------------------------------------------
sp|Q99680|GPR22_HUMAN      ------------------------------------------------------------
sp|O00155|GPR25_HUMAN      ------------------------------------------------------------
sp|Q8NDV2|GPR26_HUMAN      ------------------------------------------------------------
sp|Q9NS67|GPR27_HUMAN      ------------------------------------------------------------
sp|O00270|GPR31_HUMAN      ------------------------------------------------------------
sp|O75388|GPR32_HUMAN      ------------------------------------------------------------
sp|Q49SQ1|GPR33_HUMAN      ------------------------------------------------------------
sp|Q9UPC5|GPR34_HUMAN      ------------------------------------------------------------
sp|Q9HC97|GPR35_HUMAN      ------------------------------------------------------------
sp|O15354|GPR37_HUMAN      GQEPSE---TLG-----RGNPTALQLFLQI---------------------------S--
sp|O60883|ETBR2_HUMAN      SLAVIL---AVGLSRVSGGAPLHLGRHRAE--------------------------TQ--
sp|O43194|GPR39_HUMAN      ------------------------------------------------------------
sp|Q9Y5Y3|GPR45_HUMAN      ------------------------------------------------------------
sp|Q13585|MTR1L_HUMAN      ------------------------------------------------------------
sp|Q9Y2T5|GPR52_HUMAN      ------------------------------------------------------------
sp|Q9Y2T6|GPR55_HUMAN      ------------------------------------------------------------
sp|Q9BZJ8|GPR61_HUMAN      ------------------------------------------------------------
sp|Q9BZJ7|GPR62_HUMAN      ------------------------------------------------------------
sp|Q9BZJ6|GPR63_HUMAN      ------------------------------------------------------------
sp|Q8IYL9|PSYR_HUMAN       ------------------------------------------------------------
sp|Q15743|OGR1_HUMAN       ------------------------------------------------------------
sp|O95800|GPR75_HUMAN      --------------------------------MN--------------------------
sp|Q96P69|GPR78_HUMAN      ------------------------------------------------------------
sp|Q96P67|GPR82_HUMAN      ------------------------------------------------------------
sp|Q9NYM4|GPR83_HUMAN      --MVPH---L--L-----------------------------------------------
sp|Q9NQS5|GPR84_HUMAN      ------------------------------------------------------------
sp|P60893|GPR85_HUMAN      ------------------------------------------------------------
sp|Q9BY21|GPR87_HUMAN      ------------------------------------------------------------
sp|Q9GZN0|GPR88_HUMAN      ------------------------------------------------------------
sp|Q96P66|GP101_HUMAN      ------------------------------------------------------------
sp|Q8TDV5|GP119_HUMAN      ------------------------------------------------------------
sp|Q5NUL3|FFAR4_HUMAN      ------------------------------------------------------------
sp|Q9UNW8|GP132_HUMAN      ------------------------------------------------------------
sp|Q8IZ08|GP135_HUMAN      -----A---LLG--SQHSGAPSAAGPP---------------------------------
sp|Q6DWJ6|GP139_HUMAN      ------------------------------------------------------------
sp|Q7Z602|GP141_HUMAN      ------------------------------------------------------------
sp|Q7Z601|GP142_HUMAN      --MSIM---MLPMEQKIQWVPTSLQDITAV--------------------------LGTE
sp|Q96CH1|GP146_HUMAN      ------------------------------------------------------------
sp|Q8TDV2|GP148_HUMAN      ------------------------------------------------------------
sp|Q86SP6|GP149_HUMAN      ------------------------------------------------------------
sp|Q8NGU9|GP150_HUMAN      ------------------------------------------------------------
sp|Q8TDV0|GP151_HUMAN      ------------------------------------------------------------
sp|Q8TDT2|GP152_HUMAN      ------------------------------------------------------------
sp|Q6NV75|GP153_HUMAN      ------------------------------------------------------------
sp|Q9UJ42|GP160_HUMAN      ------------------------------------------------------------
sp|Q8N6U8|GP161_HUMAN      ------------------------------------------------------------
sp|Q16538|GP162_HUMAN      ------------------------------------------------------------
sp|O14626|GP171_HUMAN      ------------------------------------------------------------
sp|Q9NS66|GP173_HUMAN      ------------------------------------------------------------
sp|Q9BXC1|GP174_HUMAN      ------------------------------------------------------------
sp|Q14439|GP176_HUMAN      ------------------------------------------------------------
sp|O15218|GP182_HUMAN      ------------------------------------------------------------
sp|P32249|GP183_HUMAN      ------------------------------------------------------------
sp|Q9BXB1|LGR4_HUMAN       NLNT---------------EDNSL---------------------------------QDH
sp|O75473|LGR5_HUMAN       KISNQW-----------NKGDNSS---------------------------------MDD
sp|Q9HBX8|LGR6_HUMAN       KASGQW-----------EAEDLHL---------------------------------DDE
sp|P43657|LPAR6_HUMAN      ------------------------------------------------------------
sp|P04201|MAS_HUMAN        ------------------------------------------------------------
sp|P35410|MAS1L_HUMAN      ------------------------------------------------------------
sp|Q8TDS7|MRGRD_HUMAN      ------------------------------------------------------------
sp|Q86SM8|MRGRE_HUMAN      ------------------------------------------------------------
sp|Q96AM1|MRGRF_HUMAN      ------------------------------------------------------------
sp|Q86SM5|MRGRG_HUMAN      ------------------------------------------------------------
sp|Q96LB2|MRGX1_HUMAN      ------------------------------------------------------------
sp|Q96LB1|MRGX2_HUMAN      ------------------------------------------------------------
sp|Q96LB0|MRGX3_HUMAN      ------------------------------------------------------------
sp|Q96LA9|MRGX4_HUMAN      ------------------------------------------------------------
sp|Q9H1Y3|OPN3_HUMAN       ------------------------------------------------------------
sp|Q6U736|OPN5_HUMAN       ------------------------------------------------------------
sp|Q96P68|OXGR1_HUMAN      ------------------------------------------------------------
sp|Q86VZ1|P2RY8_HUMAN      ------------------------------------------------------------
sp|O00398|P2Y10_HUMAN      ------------------------------------------------------------
sp|Q9BXA5|SUCR1_HUMAN      ------------------------------------------------------------
sp|Q9P1P5|TAAR2_HUMAN      ------------------------------------------------------------
sp|Q9P1P4|TAAR3_HUMAN      ------------------------------------------------------------
sp|O14804|TAAR5_HUMAN      ------------------------------------------------------------
sp|Q96RI8|TAAR6_HUMAN      ------------------------------------------------------------
sp|Q969N4|TAAR8_HUMAN      ------------------------------------------------------------
sp|Q96RI9|TAAR9_HUMAN      ------------------------------------------------------------
sp|O00590|CCBP2_HUMAN      ------------------------------------------------------------
sp|Q9NPB9|CCRL1_HUMAN      ------------------------------------------------------------
sp|Q16570|DUFFY_HUMAN      ------------------------------------------------------------
                                                                                       

sp|P08908|5HT1A_HUMAN      ----PGQG----------------NNTT-------SPPA---------------------
sp|P28222|5HT1B_HUMAN      ----PGAQ----------------CAP--------PPPA---------------------
sp|P28221|5HT1D_HUMAN      ----P--------------------------------LN---------------------
sp|P28566|5HT1E_HUMAN      ------------------------------------------------------------
sp|P30939|5HT1F_HUMAN      ------------------------------------------------------------
sp|P28223|5HT2A_HUMAN      --------MD--------ILCEENTSLSSTTNSLMQL---NDDTRL-YS-----------
sp|P41595|5HT2B_HUMAN      ----------------------------------MAL---SYRVSE-LQST---IPE---
sp|P28335|5HT2C_HUMAN      ---------------------------------MVNL---RNAV----------------
sp|Q13639|5HT4R_HUMAN      ------------------------------------------------------------
sp|P47898|5HT5A_HUMAN      ----NL-T----------------SFSL-------STPS---------------------
sp|P50406|5HT6R_HUMAN      --------------------------------------------------M---VPE---
sp|P34969|5HT7R_HUMAN      LLPEVGRG----------------LPDL-------SPDG---------------------
sp|P11229|ACM1_HUMAN       ------------------------------------------------------------
sp|P08172|ACM2_HUMAN       ------------------------------------------------------------
sp|P20309|ACM3_HUMAN       -FPNISSS----------------WIHS-------PSDA---------------------
sp|P08173|ACM4_HUMAN       ------------------------------------------------------------
sp|P08912|ACM5_HUMAN       ------------------------------------------------------------
sp|P30542|AA1R_HUMAN       ------------------------------------------------------------
sp|P29274|AA2AR_HUMAN      ------------------------------------------------------------
sp|P29275|AA2BR_HUMAN      ------------------------------------------------------------
sp|P33765|AA3R_HUMAN       ------------------------------------------------------------
sp|P35348|ADA1A_HUMAN      ------------------------------------------------------------
sp|P35368|ADA1B_HUMAN      ------------------------------------------------------------
sp|P25100|ADA1D_HUMAN      ----AGGA----------------APSE------GPAVG---------------------
sp|P08913|ADA2A_HUMAN      ------------------------MGSL-------QPDA---------------------
sp|P18089|ADA2B_HUMAN      ------------------------------------------------------------
sp|P18825|ADA2C_HUMAN      ----VAAA----------------AGPN-------ASGA---------------------
sp|P08588|ADRB1_HUMAN      ----LGAS----------------EPGN------LSSAA---------------------
sp|P07550|ADRB2_HUMAN      ------MG----------------QPGN------GSAF----------------------
sp|P13945|ADRB3_HUMAN      -----MAP----------------WPHE------NSSLA---------------------
sp|P30556|AGTR1_HUMAN      ---------------------------------------------------MI-------
sp|P50052|AGTR2_HUMAN      ---------------------------------------------------MKGNS----
sp|P35414|APJ_HUMAN        ------------------------------------------------------------
sp|Q8TDU6|GPBAR_HUMAN      ------------------------------------------------------------
sp|P28336|NMBR_HUMAN       ---------------------------------------------------MPSKSLS--
sp|P30550|GRPR_HUMAN       -------------------------------------------------MALNDCFLL--
sp|P32247|BRS3_HUMAN       --------------------------MA------------------QRQPHSPNQTLI--
sp|P46663|BKRB1_HUMAN      ---------------------------------------------------MASSWPPL-
sp|P30411|BKRB2_HUMAN      ---------------------------------------------------MFSPWKIS-
sp|P21554|CNR1_HUMAN       QYEDIKGDM--------------------------ASKLGYFPQKFPLTSFRGSPFQE--
sp|P34972|CNR2_HUMAN       ------------------------------------------------------------
sp|P32246|CCR1_HUMAN       ----------------------------------------------------MET-----
sp|P41597|CCR2_HUMAN       ---------------------------------------------------MLSTSRS--
sp|P51677|CCR3_HUMAN       ----------------------------------------------------MTTS----
sp|P51679|CCR4_HUMAN       ----------------------------------------------------MNPT----
sp|P51681|CCR5_HUMAN       ------------------------------------------------------------
sp|P51684|CCR6_HUMAN       -----------------------------------------------MSGESMNFSDV--
sp|P32248|CCR7_HUMAN       ----------------------------------------------------MDLGKPMK
sp|P51685|CCR8_HUMAN       ----------------------------------------------------MDYT----
sp|P51686|CCR9_HUMAN       -------------------------------------------------MTPTDFTSP--
sp|P46092|CCR10_HUMAN      ------------------------------------------------------------
sp|P25024|CXCR1_HUMAN      ------------------------------------------------------------
sp|P25025|CXCR2_HUMAN      -------------------------------------------------------ME---
sp|P49682|CXCR3_HUMAN      ---------------------------------------------------MVLEVS---
sp|P61073|CXCR4_HUMAN      ---------------------------------------------------MEGIS----
sp|P32302|CXCR5_HUMAN      ----------------------------------------------------MNYPL---
sp|O00574|CXCR6_HUMAN      ------------------------------------------------------------
sp|P25106|CXCR7_HUMAN      ------------------------------------------------------------
sp|P49238|CX3C1_HUMAN      ------------------------------------------------------------
sp|P46094|XCR1_HUMAN       ------------------------------------------------------------
sp|P32238|CCKAR_HUMAN      -----------------------------------------------MDVV---DS----
sp|P32239|GASR_HUMAN       -----------------------------------------------MELL---KLN---
sp|Q16581|C3AR_HUMAN       ------------------------------------------------------------
sp|P21730|C5AR_HUMAN       -------------------------------------------------MDSFNYTTPDY
sp|Q9P296|C5ARL_HUMAN      -----------------------------------------------MGNDSVSYEYGDY
sp|P21728|DRD1_HUMAN       ------------------------------------------------------------
sp|P14416|DRD2_HUMAN       ------------------------------------------------------------
sp|P35462|DRD3_HUMAN       ------------------------------------------------------------
sp|P21917|DRD4_HUMAN       ------------------------------------------------------------
sp|P21918|DRD5_HUMAN       --------------------------------------------------M---LP----
sp|P25101|EDNRA_HUMAN      -----VDDFT--------------T-F-----------RGT-ELSFLVTTH---QPT---
sp|P24530|EDNRB_HUMAN      -----AEIMT--------PPTK-TLWP-----------KGS-NASL-ARSL---APA---
sp|Q99527|GPER_HUMAN       ----------------------------------------------------MDVTSQ--
sp|P21462|FPR1_HUMAN       ------------------------------------------------------------
sp|P25090|FPR2_HUMAN       ------------------------------------------------------------
sp|P25089|FPR3_HUMAN       ------------------------------------------------------------
sp|O14842|FFAR1_HUMAN      ------------------------------------------------------------
sp|O15552|FFAR2_HUMAN      ------------------------------------------------------------
sp|O14843|FFAR3_HUMAN      ------------------------------------------------------------
sp|O15529|GPR42_HUMAN      ------------------------------------------------------------
sp|P47211|GALR1_HUMAN      ------------------------------------------------------------
sp|O43603|GALR2_HUMAN      ------------------------------------------------------------
sp|O60755|GALR3_HUMAN      ------------------------------------------------------------
sp|Q92847|GHSR_HUMAN       --------------------------------------PGF-NLTL--------------
sp|P23945|FSHR_HUMAN       EVDYMTQARGQRSSLA--------------EDNESSYS----------------------
sp|P22888|LSHR_HUMAN       CESTVRK-----------------------VNNKTLYSSML-------------------
sp|P16473|TSHR_HUMAN       IVGYKEKSKFQ----D--------------THNNAHYYVFFEEQEDEIIGFGQE-LKNPQ
sp|P30968|GNRHR_HUMAN      ------------------------------------------------------------
sp|Q96P88|GNRR2_HUMAN      ------------------------------------------------------------
sp|P35367|HRH1_HUMAN       ------------------------------------------------------------
sp|P25021|HRH2_HUMAN       ------------------------------------------------------------
sp|Q9Y5N1|HRH3_HUMAN       ------------------------------------------------------------
sp|Q9H3N8|HRH4_HUMAN       ------------------------------------------------------------
sp|Q9BXC0|HCAR1_HUMAN      ------------------------------------------------------------
sp|Q8TDS4|HCAR2_HUMAN      -----------------------------------------------MNRH---------
sp|P49019|HCAR3_HUMAN      -----------------------------------------------MNRH---------
sp|Q969F8|KISSR_HUMAN      ---------------------------------------------------MHTVAT---
sp|Q15722|LT4R1_HUMAN      ------------------------------------------------------------
sp|Q9NPC1|LT4R2_HUMAN      ------------------------------------------------------------
sp|Q9Y271|CLTR1_HUMAN      ------------------------------------------------------------
sp|Q9NS75|CLTR2_HUMAN      -------------------------------------------------MERKFMSLQP-
sp|Q8TDS5|OXER1_HUMAN      ---------------------SGPWPKQ-P-----------------MELHNLSSPSPS-
sp|Q92633|LPAR1_HUMAN      ------------------------------------------------------------
sp|Q9HBW0|LPAR2_HUMAN      ------------------------------------------------------------
sp|Q9UBY5|LPAR3_HUMAN      ------------------------------------------------------------
sp|Q99677|LPAR4_HUMAN      --------------------------MG-D-----------------R--RFIDFQFQD-
sp|Q9H1C0|LPAR5_HUMAN      ------------------------------------------------------------
sp|P21453|S1PR1_HUMAN      ------------------------------------------------------------
sp|O95136|S1PR2_HUMAN      ------------------------------------------------------------
sp|Q99500|S1PR3_HUMAN      ------------------------------------------------------------
sp|O95977|S1PR4_HUMAN      ------------------------------------------------------------
sp|Q9H228|S1PR5_HUMAN      ------------------------------------------------------------
sp|Q99705|MCHR1_HUMAN      ---------------------GRRWRLPQP--AW-------------VEGSSARLWEQA-
sp|Q969V1|MCHR2_HUMAN      -----------------------------------------------MNPFHASCWNTS-
sp|Q01726|MSHR_HUMAN       ----------------------------------MAV---QGSQRR-L------------
sp|Q01718|ACTHR_HUMAN      ------------------------------------------------------------
sp|P41968|MC3R_HUMAN       -----------------------------------------------M------------
sp|P32245|MC4R_HUMAN       -----------------------------------MV---NSTHRG-M------------
sp|P33032|MC5R_HUMAN       -----------------------------------------------M------------
sp|P48039|MTR1A_HUMAN      ---------------------------------M--------------------------
sp|P49286|MTR1B_HUMAN      ----ENGSFA--------NCCEAGGWAVR--PGW--------------------------
sp|O43193|MTLR_HUMAN       --------------------------------------G------A--------------
sp|Q9HB89|NMUR1_HUMAN      --------------------------------------NLT-DEA---------------
sp|Q9GZQ4|NMUR2_HUMAN      --------------------------------------NST-E-E---------------
sp|Q9GZQ6|NPFF1_HUMAN      -----------------------------------------------MEG----EPS---
sp|Q9Y5X5|NPFF2_HUMAN      ----RSRDRT--------CCCRRAWWILV--PAA---DRAR-RERFIMNE----KWD---
sp|Q6W5P4|NPSR1_HUMAN      ---------------------------------------------------MPANFT---
sp|P48145|NPBW1_HUMAN      ------------------------------------------------------------
sp|P48146|NPBW2_HUMAN      ------------------------------------------------------------
sp|P25929|NPY1R_HUMAN      -----------------------------------------------FS----QVEN---
sp|P49146|NPY2R_HUMAN      ------------------------------------------------------------
sp|P50391|NPY4R_HUMAN      -----------------------------------------------LA----LLLP---
sp|Q15761|NPY5R_HUMAN      -------------------------------------------------------LD---
sp|Q99463|NPY6R_HUMAN      -----------------------------------------------ME----VSLN---
sp|P30989|NTR1_HUMAN       --------------------------------------AGL-EEAL--------------
sp|O95665|NTR2_HUMAN       ------------------------------------------------------------
sp|P41143|OPRD_HUMAN       -----------------------------------------------MEPAPSAGAEL--
sp|P41145|OPRK_HUMAN       ------------------------------------------------------------
sp|P35372|OPRM_HUMAN       -----------------ASNCTDALAYS------------------SCSPAPSPGSWV--
sp|P41146|OPRX_HUMAN       -----------------------------------------------MEPLFPAPFWE--
sp|O43613|OX1R_HUMAN       ------------------------------------------------------ME----
sp|O43614|OX2R_HUMAN       -----------------------------------------------MSGT--KLED---
sp|P47900|P2RY1_HUMAN      ---------------------EVLWPAV-P-----------------NGTDAAFLAGPG-
sp|P41231|P2RY2_HUMAN      ------------------------------------------------------MAADL-
sp|P51582|P2RY4_HUMAN      ------------------------------------------------------MASTE-
sp|Q15077|P2RY6_HUMAN      ------------------------------------------------------------
sp|Q96G91|P2Y11_HUMAN      ------------------------------------------------------------
sp|Q9H244|P2Y12_HUMAN      ------------------------------------------------------------
sp|Q9BPV8|P2Y13_HUMAN      ---------------------------M-T-----------------AAIRRQRELS-I-
sp|Q15391|P2Y14_HUMAN      ------------------------------------------------------------
sp|Q96P65|QRFPR_HUMAN      -----------------------------------------------MQAL--NITP---
sp|P25105|PTAFR_HUMAN      ------------------------------------------------------------
sp|Q8TCW9|PKR1_HUMAN       -----------------------------------------------METTMGFMDD---
sp|Q8NFJ6|PKR2_HUMAN       --------------------------------------------------------M---
sp|P49683|PRLHR_HUMAN      -----------------------------------------------FSGLPPAVT----
sp|Q13258|PD2R_HUMAN       ------------------------------------------------------------
sp|Q9Y5Y4|PD2R2_HUMAN      -------------------------------------------------MSAN-------
sp|P34995|PE2R1_HUMAN      ---------------------------------------------------MSPC-----
sp|P43116|PE2R2_HUMAN      ------------------------------------------------------------
sp|P43115|PE2R3_HUMAN      -----MKETRG-----------------------YGG-------------DAPFC-----
sp|P35408|PE2R4_HUMAN      ------------------------------------------------------------
sp|P43088|PF2R_HUMAN       ------------------------------------------------------------
sp|P43119|PI2R_HUMAN       ------------------------------------------------------------
sp|P21731|TA2R_HUMAN       --------MWP-----------------------NGS-------------SLGPC-----
sp|P25116|PAR1_HUMAN       ---------------------RARRPES-K-------------------ATNATLDPRS-
sp|P55085|PAR2_HUMAN       ---------------------------------------------------NRSSKGRS-
sp|O00254|PAR3_HUMAN       ---------------------LA----------------------------KPTLPIKT-
sp|Q96RI0|PAR4_HUMAN       ---------------------YD----------------------------E-----SG-
sp|Q9HBX9|RXFP1_HUMAN      ---NIQQRMFR----P--------------LMNLS-------------------------
sp|Q8WXD0|RXFP2_HUMAN      ---NINTRMFQ----P--------------MKNLS-------------------------
sp|Q9NSD7|RL3R1_HUMAN      -------------------------------------------------MQMADAATIAT
sp|Q8TDU9|RL3R2_HUMAN      ------------------------------------------------------------
sp|P30872|SSR1_HUMAN       --------------------------------------------------MFPNGTAS--
sp|P30874|SSR2_HUMAN       ------------------------------------------------------------
sp|P32745|SSR3_HUMAN       -----------------------------------------------MDMLHPSS-----
sp|P31391|SSR4_HUMAN       ------------------------------------------------------------
sp|P35346|SSR5_HUMAN       -----------------------------------------------MEPLFPAS-----
sp|P25103|NK1R_HUMAN       -------------------------------------------------------MD---
sp|P21452|NK2R_HUMAN       ------------------------------------------------------------
sp|P29371|NK3R_HUMAN       --------------------------------------AGA-ATGAVETGWLQL-LD---
sp|P34981|TRFR_HUMAN       ------------------------------------------------------------
sp|Q96RJ0|TAAR1_HUMAN      ------------------------------------------------------------
sp|Q9UKP6|UR2R_HUMAN       ---------------------------M------------------ALTPESPS------
sp|P37288|V1AR_HUMAN       -------------------------------------------------MRLSAGPD---
sp|P47901|V1BR_HUMAN       ------------------------------------------------------------
sp|P30518|V2R_HUMAN        -------------------------------------------------MLMAST-----
sp|P30559|OXYR_HUMAN       ------------------------------------------------------------
sp|O00421|CCRL2_HUMAN      ---------------------------------------------------MANYT----
sp|Q99788|CML1_HUMAN       -----------------------------------------------MRMEDEDYNTS--
sp|P46091|GPR1_HUMAN       -------------------------------------------------MEDLEET----
sp|P46089|GPR3_HUMAN       ------MM----------------W------------GA---------------------
sp|P46093|GPR4_HUMAN       ------------------------------------------------------MGN---
sp|P46095|GPR6_HUMAN       ----------------------------------------------VVVAAEGAAAAA--
sp|P47775|GPR12_HUMAN      ------KV----------------N------------LS---------------------
sp|P49685|GPR15_HUMAN      ------------------------------------------------------------
sp|Q13304|GPR17_HUMAN      ---------------------KRSWWAG-S-----------------RKPPREMLKLSG-
sp|Q14330|GPR18_HUMAN      ---------------------------------------------------MITLNNQD-
sp|Q15760|GPR19_HUMAN      -------------------------MVFA--HRM---DN-S-KPHLIIPTL----LV---
sp|Q99678|GPR20_HUMAN      -----------------------------------------------MPS--VSPAGPS-
sp|Q99679|GPR21_HUMAN      ------------------------------------------------------------
sp|Q99680|GPR22_HUMAN      -----------------------------------------------------MC-----
sp|O00155|GPR25_HUMAN      ------------------------------------------------------------
sp|Q8NDV2|GPR26_HUMAN      ------------------------------------------------------------
sp|Q9NS67|GPR27_HUMAN      ------------------------------------------------------------
sp|O00270|GPR31_HUMAN      ------------------------------------------------------------
sp|O75388|GPR32_HUMAN      -------------------------------------------------MNGVSEGTRGC
sp|Q49SQ1|GPR33_HUMAN      ------------------------------------------------------------
sp|Q9UPC5|GPR34_HUMAN      ---------------------VSSWPYS-S-----------------HRMRFITNHS---
sp|Q9HC97|GPR35_HUMAN      ------------------------------------------------------------
sp|O15354|GPR37_HUMAN      --EEEEKGPRGA-------GISGRSQEQSVKTVPGASDLFYWPRRAGKLQGSHHKPLSKT
sp|O60883|ETBR2_HUMAN      --EQQSRSKRGT---------EDEEAKGVQQYVPEEW--AEYPRPIHPAGLQPTKPLVAT
sp|O43194|GPR39_HUMAN      ------------------------------------------------------------
sp|Q9Y5Y3|GPR45_HUMAN      ------------------------------------------------------------
sp|Q13585|MTR1L_HUMAN      ------------------------------------------------------------
sp|Q9Y2T5|GPR52_HUMAN      ------------------------------------------------------------
sp|Q9Y2T6|GPR55_HUMAN      ------------------------------------------------------------
sp|Q9BZJ8|GPR61_HUMAN      ------------------------------------------------------------
sp|Q9BZJ7|GPR62_HUMAN      ------------------------------------------------------------
sp|Q9BZJ6|GPR63_HUMAN      -------------------------MVFS--AVLTAFHTGTSNTTFVV------YEN---
sp|Q8IYL9|PSYR_HUMAN       ------------------------------------------------------------
sp|Q15743|OGR1_HUMAN       ------------------------------------------------------MGNI--
sp|O95800|GPR75_HUMAN      ------------------------------------------------------------
sp|Q96P69|GPR78_HUMAN      ------------------------------------------------------------
sp|Q96P67|GPR82_HUMAN      ------------------------------------------------------------
sp|Q9NYM4|GPR83_HUMAN      -----------------------------------------------LLCLLPLVRA---
sp|Q9NQS5|GPR84_HUMAN      ------------------------------------------------------------
sp|P60893|GPR85_HUMAN      ------------------------------------------------------------
sp|Q9BY21|GPR87_HUMAN      -------------------------------------------------MGFNLTLA-K-
sp|Q9GZN0|GPR88_HUMAN      ------------------------------------------------------------
sp|Q96P66|GP101_HUMAN      ------------------------------------------------------------
sp|Q8TDV5|GP119_HUMAN      ------------------------------------------------------------
sp|Q5NUL3|FFAR4_HUMAN      --------------------------------------------------MSPECAR---
sp|Q9UNW8|GP132_HUMAN      --------------------------MC-P-----------------MLLKNGYNGNAT-
sp|Q8IZ08|GP135_HUMAN      ---------GGTSSAATAAVLS----FST--VATAAL--GNL----SDASGGGTAAA---
sp|Q6DWJ6|GP139_HUMAN      -------------------------------------------------------ME---
sp|Q7Z602|GP141_HUMAN      ------------------------------------------------------------
sp|Q7Z601|GP142_HUMAN      AYTEEDKSMVSHAQKSQHSCLSHSRWLRSPQVTGGSWDLRIRPSKDSSSFRQAQCLR---
sp|Q96CH1|GP146_HUMAN      ------------------------------------------------------------
sp|Q8TDV2|GP148_HUMAN      ------------------------------------------------------------
sp|Q86SP6|GP149_HUMAN      ------------------------------------------------------------
sp|Q8NGU9|GP150_HUMAN      ------------------------------------------------------------
sp|Q8TDV0|GP151_HUMAN      -------------------------------------------------MLA----A---
sp|Q8TDT2|GP152_HUMAN      ------------------------------------------------------------
sp|Q6NV75|GP153_HUMAN      ------------------------------------------------------------
sp|Q9UJ42|GP160_HUMAN      ------------------------------------------------------------
sp|Q8N6U8|GP161_HUMAN      ------------------------------------------------------------
sp|Q16538|GP162_HUMAN      ------------------------------------------------------------
sp|O14626|GP171_HUMAN      ------------------------------------------------------------
sp|Q9NS66|GP173_HUMAN      ------------------------------------------------------------
sp|Q9BXC1|GP174_HUMAN      ------------------------------------------------------------
sp|Q14439|GP176_HUMAN      --------------------------------------------------MGHNGSW---
sp|O15218|GP182_HUMAN      -------------------------------------------------MSVKPSWGP--
sp|P32249|GP183_HUMAN      ------------------------------------------------------MDIQM-
sp|Q9BXB1|LGR4_HUMAN       SVA-QEKGT-----------------------------A---------------------
sp|O75473|LGR5_HUMAN       L-HKKDAGMFQ-------------------AQDER-------------------------
sp|Q9HBX8|LGR6_HUMAN       ESSKRPLGLLA-------------------RQAENHYDQ---------------------
sp|P43657|LPAR6_HUMAN      ------------------------------------------------------------
sp|P04201|MAS_HUMAN        ------------------------------------------------------------
sp|P35410|MAS1L_HUMAN      ------------------MVWGKICWFSQ----RAGWTVFAESQ------ISLSCSL---
sp|Q8TDS7|MRGRD_HUMAN      ------------------------------------------------------------
sp|Q86SM8|MRGRE_HUMAN      ------------------------------------------------------------
sp|Q96AM1|MRGRF_HUMAN      --------------------------------------------------MAGNCSW---
sp|Q86SM5|MRGRG_HUMAN      ------------------------------------------------------------
sp|Q96LB2|MRGX1_HUMAN      ------------------------------------------------------------
sp|Q96LB1|MRGX2_HUMAN      ------------------------------------------------------------
sp|Q96LB0|MRGX3_HUMAN      ------------------------------------------------------------
sp|Q96LA9|MRGX4_HUMAN      ------------------------------------------------------------
sp|Q9H1Y3|OPN3_HUMAN       ----------------------------------------MY----SGNRSGGHGYW---
sp|Q6U736|OPN5_HUMAN       ------------------------------------------------------------
sp|Q96P68|OXGR1_HUMAN      ------------------------------------------------------MNEPL-
sp|Q86VZ1|P2RY8_HUMAN      ------------------------------------------------------------
sp|O00398|P2Y10_HUMAN      ------------------------------------------------------MANLD-
sp|Q9BXA5|SUCR1_HUMAN      -------------------------------------------------------MLGI-
sp|Q9P1P5|TAAR2_HUMAN      ------------------------------------------------------------
sp|Q9P1P4|TAAR3_HUMAN      ------------------------------------------------------------
sp|O14804|TAAR5_HUMAN      ------------------------------------------------------------
sp|Q96RI8|TAAR6_HUMAN      ------------------------------------------------------------
sp|Q969N4|TAAR8_HUMAN      ------------------------------------------------------------
sp|Q96RI9|TAAR9_HUMAN      ------------------------------------------------------------
sp|O00590|CCBP2_HUMAN      ---------------------------------------------------MAATASP--
sp|Q9NPB9|CCRL1_HUMAN      ------------------------------------------------------------
sp|Q16570|DUFFY_HUMAN      ---------------------------------------------------MGNC-----
                                                                                       

sp|P08908|5HT1A_HUMAN      ---------------PF----ETGG-----------------------------------
sp|P28222|5HT1B_HUMAN      ---------------GS----ETWVPQANLS-----------------------------
sp|P28221|5HT1D_HUMAN      ---------------QS----AEGLPQEAS------------------------------
sp|P28566|5HT1E_HUMAN      ------------------------------------------------------------
sp|P30939|5HT1F_HUMAN      ------------------------------------------------------------
sp|P28223|5HT2A_HUMAN      ---------------NDFN-----------------SGEAN----------T----SD--
sp|P41595|5HT2B_HUMAN      ---------------HILQ-----------------STFVH----------V----I---
sp|P28335|5HT2C_HUMAN      ------------------H-----------------SFLVH----------L----IG--
sp|Q13639|5HT4R_HUMAN      ---------------------------------------------------------M--
sp|P47898|5HT5A_HUMAN      ---------------PL----ETNH-----------------------------------
sp|P50406|5HT6R_HUMAN      ---------------PGPTANST-P-----------------------------------
sp|P34969|5HT7R_HUMAN      ---------------GADPVAGSWAPHLLSEV--------------TA-----SPA-P--
sp|P11229|ACM1_HUMAN       ---------------------------------------------------------M--
sp|P08172|ACM2_HUMAN       ---------------------------------------------------------M--
sp|P20309|ACM3_HUMAN       ---------------GLPPGTVTHFG-----------------------------S-Y--
sp|P08173|ACM4_HUMAN       ---------------------MANFT-----------------------------P-V--
sp|P08912|ACM5_HUMAN       ----------------------MEGD-----------------------------S-Y--
sp|P30542|AA1R_HUMAN       ------------------------------------------------------------
sp|P29274|AA2AR_HUMAN      ------------------------------------------------------------
sp|P29275|AA2BR_HUMAN      ------------------------------------------------------------
sp|P33765|AA3R_HUMAN       ------------------------------------------------------------
sp|P35348|ADA1A_HUMAN      ---------------------------------------------------------M--
sp|P35368|ADA1B_HUMAN      --------------------------------HNTSAPAH------WG-----ELK-N--
sp|P25100|ADA1D_HUMAN      ---------------GVPGGAGGGGG-VVGAGSGEDNRSS------AG-----EPG-S--
sp|P08913|ADA2A_HUMAN      ---------------GN----ASWNG----------------------------------
sp|P18089|ADA2B_HUMAN      ------------------------------------------------------------
sp|P18825|ADA2C_HUMAN      ---------------GE----RGSGG----------------------------------
sp|P08588|ADRB1_HUMAN      ---------------PLPDGAATAAR-LLV-----------------P-----ASP-P--
sp|P07550|ADRB2_HUMAN      ---------------------------LLA---------------------------P--
sp|P13945|ADRB3_HUMAN      ---------------PWPDLPT--------------------------------------
sp|P30556|AGTR1_HUMAN      -----------------------------LN----S----S------T--EDGI------
sp|P50052|AGTR2_HUMAN      ---------------------TL-A---TTS----K----N------I--TSGLHFGL--
sp|P35414|APJ_HUMAN        ----------------------------------------------ME--EGGDFDNY--
sp|Q8TDU6|GPBAR_HUMAN      ---------------------------------------------------MTPNS----
sp|P28336|NMBR_HUMAN       ------------------NLSVT----------T---GANESG-------------SV--
sp|P30550|GRPR_HUMAN       ------------------NLEVD---HFMHCNIS---SHSADL-------------PV--
sp|P32247|BRS3_HUMAN       ------------------SITND---TE---SSS---SVVSND-------------NT--
sp|P46663|BKRB1_HUMAN      ----------------------------------------E------L--QSSNQSQL--
sp|P30411|BKRB2_HUMAN      MFLSVREDSVPTTA-----SFSA-D---MLN----V----T------L--QGPTLNGT--
sp|P21554|CNR1_HUMAN       --K---------MT-AGDN-PQL-V---PAD---QVNITEF---YNKSLSSFKENE----
sp|P34972|CNR2_HUMAN       -------------------------------------MEEC---WVT------EIA----
sp|P32246|CCR1_HUMAN       -----------------------------PN----T----T------E--DYDTTTEF--
sp|P41597|CCR2_HUMAN       ---------------------RF-I---RNT----N----E------S--GEEVTTFF--
sp|P51677|CCR3_HUMAN       -----------------------------LD----T----V------E--TFGTT-SY--
sp|P51679|CCR4_HUMAN       ---------------------DI-A---DTT----L----D------E--SIYSNYYL--
sp|P51681|CCR5_HUMAN       ------------------------------M----D----Y------Q--VSSPIYDI--
sp|P51684|CCR6_HUMAN       ---------------------F--D---SSE----D----Y----FVS-----VNTSY--
sp|P32248|CCR7_HUMAN       SVLVVALLVIFQVC-----LCQD-E---VTD----D----Y----IGD-------NTT--
sp|P51685|CCR8_HUMAN       -----------------------------LD----L----S------V--TTVTDYYY--
sp|P51686|CCR9_HUMAN       ---------------------IP-N---MAD----D----Y----GSE--STSSMEDY--
sp|P46092|CCR10_HUMAN      ----------------------------MGT----E----ATE-QVSW--GHYSGDEE--
sp|P25024|CXCR1_HUMAN      ----------------------------MSN----I----T-D-PQMW--DFDDLN----
sp|P25025|CXCR2_HUMAN      ---------------------DF-N---MES----D----S-F-EDFW--KGEDLSNY--
sp|P49682|CXCR3_HUMAN      ---------------------DH-Q---VLN----D----A-E-VAAL--LENFSSSY--
sp|P61073|CXCR4_HUMAN      ------------------------I---YTS----D----N------Y--TEEMGSGD--
sp|P32302|CXCR5_HUMAN      ---------------------TL-E---MDL----E----NLE-DLFW--ELDRLDNY--
sp|O00574|CXCR6_HUMAN      -------------------MAEH-D---YHE----D----Y----GFS--SFND------
sp|P25106|CXCR7_HUMAN      -------------------------MDLHLF----D----YSE-PGNF--SDIS------
sp|P49238|CX3C1_HUMAN      -----------------------------MD----Q----F------P--ESVTENFE--
sp|P46094|XCR1_HUMAN       ----------------------------MES----S----G------N--PESTTFFY--
sp|P32238|CCKAR_HUMAN      ---------------LLVNGSNI-T---PP----------C----------E----LG--
sp|P32239|GASR_HUMAN       ---------------RSVQGTGP-G---PGA----SL---C----------R----PG--
sp|Q16581|C3AR_HUMAN       ----------------------------MAS----F----------SA--ETNSTDLL--
sp|P21730|C5AR_HUMAN       GHYD-----------------------------------------------DKDTLDL--
sp|Q9P296|C5ARL_HUMAN      SDLS-----------------------------------------------DRPVDCL--
sp|P21728|DRD1_HUMAN       ---------------------------------------------------------M--
sp|P14416|DRD2_HUMAN       ---------------------LSWYDDDLE-------------------------R-Q--
sp|P35462|DRD3_HUMAN       -----------------------SLSQLSS-------------------------H-L--
sp|P21917|DRD4_HUMAN       ---------------------TADADGLLA-------------------------G-R--
sp|P21918|DRD5_HUMAN       ---------------PGSNGTAY-P---GQ-----FALYQQ----------L----AQ--
sp|P25101|EDNRA_HUMAN      --------------------------------------------------------NL--
sp|P24530|EDNRB_HUMAN      ---------------EVPKGD----------------------------------RTA--
sp|Q99527|GPER_HUMAN       -ARGVGLEM-------YPGTAQP-A---APN----T----TSP-------ELNLSHPL--
sp|P21462|FPR1_HUMAN       ----------------------M-----ETN----S----------SL--PTNISGGT--
sp|P25090|FPR2_HUMAN       ----------------------M-----ETN----F----------ST--PLNEYEEV--
sp|P25089|FPR3_HUMAN       ----------------------M-----ETN----F----------SI--PLNETEEV--
sp|O14842|FFAR1_HUMAN      ------------------------------------------------------------
sp|O15552|FFAR2_HUMAN      ------------------------------------------------------------
sp|O14843|FFAR3_HUMAN      ------------------------------------------------------------
sp|O15529|GPR42_HUMAN      ------------------------------------------------------------
sp|P47211|GALR1_HUMAN      ----------------------------ME-LAV---G--NLS-------------EG--
sp|O43603|GALR2_HUMAN      ----------------------------MN-V-S---G--CPG-------------AG--
sp|O60755|GALR3_HUMAN      ----------------------------------------MAD-------------AQ--
sp|Q92847|GHSR_HUMAN       ---------------------------------------------------------A--
sp|P23945|FSHR_HUMAN       -------------R-GFDMTYT--E---FDY--------------------DLCNEVV--
sp|P22888|LSHR_HUMAN       -------------A-ESELSGW--D---YEY--------------------GFCLP-K--
sp|P16473|TSHR_HUMAN       E------------E-TLQAFDS--H---YDY--------------------TICGDSE--
sp|P30968|GNRHR_HUMAN      ----------------------------MAN---SASPEQN---------QNHCSA----
sp|Q96P88|GNRR2_HUMAN      ------------------------------------------------------------
sp|P35367|HRH1_HUMAN       ------------------------------------------------------------
sp|P25021|HRH2_HUMAN       ------------------------------------------------------------
sp|Q9Y5N1|HRH3_HUMAN       ------------------------------------------------------------
sp|Q9H3N8|HRH4_HUMAN       -----------------------------------------------------MPD----
sp|Q9BXC0|HCAR1_HUMAN      ------------------------------------------------------------
sp|Q8TDS4|HCAR2_HUMAN      ------------------------------------------------------------
sp|P49019|HCAR3_HUMAN      ------------------------------------------------------------
sp|Q969F8|KISSR_HUMAN      ---------------SGPNASWG-A---PAN----A--------------------SG--
sp|Q15722|LT4R1_HUMAN      ---------------------------------------------------MNTTSSA--
sp|Q9NPC1|LT4R2_HUMAN      ----------------------------MAP---SHRASQV----------GFCPTPE--
sp|Q9Y271|CLTR1_HUMAN      -----------------------------------------------------MD-----
sp|Q9NS75|CLTR2_HUMAN      ----S-------------I-----------S----V---------------SEME-----
sp|Q8TDS5|OXER1_HUMAN      ----LSSSV-------LPP-----------S----F---------------------S--
sp|Q92633|LPAR1_HUMAN      --------------------VISQP---QFT---AMNEPQC---FYNESIAFFYNR----
sp|Q9HBW0|LPAR2_HUMAN      ----------------------------------MVIMGQC---YYNETIGFFYNN----
sp|Q9UBY5|LPAR3_HUMAN      -------------------------------------MNEC---HYDKHMDFFYNR----
sp|Q99677|LPAR4_HUMAN      ------------------------------S----N---------------SS----L--
sp|Q9H1C0|LPAR5_HUMAN      ------------------------------------------------------------
sp|P21453|S1PR1_HUMAN      --------------------KAHRS---SV--------SDY---VNYDIIVRHYNY----
sp|O95136|S1PR2_HUMAN      ----------------------MGS---LY--------SEY---LNPNKVQEHYNY----
sp|Q99500|S1PR3_HUMAN      --------------------TALPP---RL--------QPV---RGNETLREHYQY----
sp|O95977|S1PR4_HUMAN      --------------------PESCQ---QL--------AAG---GHSRLIVLHYNH----
sp|Q9H228|S1PR5_HUMAN      ---------------------MESG---LL--------RPA---PVSEVIVLHYNY----
sp|Q99705|MCHR1_HUMAN      ----TGTGW-----------MDL-EASLLP-----------------------TGPNA--
sp|Q969V1|MCHR2_HUMAN      ----A---------------------ELLN-----------------------K------
sp|Q01726|MSHR_HUMAN       ------------------LG----------------------------------------
sp|Q01718|ACTHR_HUMAN      ------------------------------------------------------------
sp|P41968|MC3R_HUMAN       ------------------NA------------------SCC-------------------
sp|P32245|MC4R_HUMAN       ------------------HT------------------SLH-------------------
sp|P33032|MC5R_HUMAN       ------------------NS------------------SFH-------------------
sp|P48039|MTR1A_HUMAN      ------------------QGNGS-A---LPN----AS------------------QPV--
sp|P49286|MTR1B_HUMAN      ------------------SGAGS-A---R-------------------------------
sp|O43193|MTLR_HUMAN       ---------------------------------------------------------R--
sp|Q9HB89|NMUR1_HUMAN      ------------------------------------------------------------
sp|Q9GZQ4|NMUR2_HUMAN      ------------------------------------------------------------
sp|Q9GZQ6|NPFF1_HUMAN      ---------------QPPNSSWP-L-----S----QN----------------GTNTE--
sp|Q9Y5X5|NPFF2_HUMAN      ---------------TNSSENWH-P---IWN----VN----------------DTKHH--
sp|Q6W5P4|NPSR1_HUMAN      ---------------EGSFDSSG-T---GQT----LDS-SP----------VACTETV--
sp|P48145|NPBW1_HUMAN      -----------------------------------MDNASF------------SE-PW--
sp|P48146|NPBW2_HUMAN      -----------------------------------MQAAGH------------PE-PL--
sp|P25929|NPY1R_HUMAN      ---------------HSVHSNFS-E---KNA----------------------Q--L---
sp|P49146|NPY2R_HUMAN      ---------------MGPIGAEA-D---ENQ----TVEEMK----------VEQYGPQ--
sp|P50391|NPY4R_HUMAN      ---------------KSPQGENR-S---KPL----------------------G--T---
sp|Q15761|NPY5R_HUMAN      ---------------EYYNKTLA-T---ENN----TA---A------------TRNSD--
sp|Q99463|NPY6R_HUMAN      ---------------HPASNTTS-T---KNN----------------------N--S---
sp|P30989|NTR1_HUMAN       ---------------------------------------------------------L--
sp|O95665|NTR2_HUMAN       ----------------------------MET---SSPR----------------------
sp|P41143|OPRD_HUMAN       ------------------Q--PP---LF-ANASDAY-PSACPS--------AGAN-----
sp|P41145|OPRK_HUMAN       ------------------P--IQ---IFRGEPGPTCAPSACLP--------PNSS-AW--
sp|P35372|OPRM_HUMAN       ------------------N--LS---HLDGNLSDPCGPNRTDL--------GGRD-----
sp|P41146|OPRX_HUMAN       ------------------VIYGS---HLQGNLSLLS-PNH--------------------
sp|O43613|OX1R_HUMAN       ----------------PSATPGA-Q---MGV----PP----------------GSREP--
sp|O43614|OX2R_HUMAN       ---------------SPPCRNWS-S---ASE----LN----------------ETQEP--
sp|P47900|P2RY1_HUMAN      ----S-------------------------S----W---------------GNSTVAS--
sp|P41231|P2RY2_HUMAN      ----G-------------------------P----W---------------N--DTIN--
sp|P51582|P2RY4_HUMAN      ----S-------------------------S----L---------------LRSLGLS--
sp|Q15077|P2RY6_HUMAN      ----M-------------------------E----W---------------DNGTGQ---
sp|Q96G91|P2Y11_HUMAN      ----------------------------MAA---NVSGAK--------------------
sp|Q9H244|P2Y12_HUMAN      -----------------------------------------------------MQAVD--
sp|Q9BPV8|P2Y13_HUMAN      ----L-------------------------P----K---------------VTLEAMN--
sp|Q15391|P2Y14_HUMAN      --------------------------------------------------------MI--
sp|Q96P65|QRFPR_HUMAN      ---------------EQFSRLLR-D---HNL----TR-------------------EQ--
sp|P25105|PTAFR_HUMAN      ------------------------------------------------------------
sp|Q8TCW9|PKR1_HUMAN       ---------------NATNTSTS-F---LSV----LNPHGA----------HATSFPF--
sp|Q8NFJ6|PKR2_HUMAN       ---------------AAQNGNTS-F---TPN----FNPPQD----------HASSLSF--
sp|P49683|PRLHR_HUMAN      ----------------TPANQSA-E---ASA----GNGSVA----------GAD-AP---
sp|Q13258|PD2R_HUMAN       ------------------------------------------------------------
sp|Q9Y5Y4|PD2R2_HUMAN      -------A-------------TL-----KPL----C----------PI--LEQMSRLQ--
sp|P34995|PE2R1_HUMAN      ---------------GPLNLSLAG------------EATTC---AAPW------------
sp|P43116|PE2R2_HUMAN      ------------------------------------------------------------
sp|P43115|PE2R3_HUMAN      ---------------TRLNHSYT----------------------GMW------------
sp|P35408|PE2R4_HUMAN      ------------------------------------------------------------
sp|P43088|PF2R_HUMAN       ---------------MSMN--NSK------------QLVSP---AAAL------------
sp|P43119|PI2R_HUMAN       ------------------------------------------------------------
sp|P21731|TA2R_HUMAN       ---------------FRPTNITLE------------ERRLI---ASPW------------
sp|P25116|PAR1_HUMAN       ----FLLRN-------PND-----------K----Y----EPF-WEDE--EKNESGLTEY
sp|P55085|PAR2_HUMAN       ----LIGKV-------D----------------------------GTS--HVTGKGVTVE
sp|O00254|PAR3_HUMAN       ----FRGA--------PPN-----------S----F----EEF-PFSA--LEGWTGATI-
sp|Q96RI0|PAR4_HUMAN       ----STGG--------GDD-----------S---------TPS-ILPA--PRGYPGQV--
sp|Q9HBX9|RXFP1_HUMAN      -----------------HIYFK--K---FQY--------------------C-GYAPH--
sp|Q8WXD0|RXFP2_HUMAN      -----------------HIYFK--N---FRY--------------------C-SYAPH--
sp|Q9NSD7|RL3R1_HUMAN      MNKAAGGDKLAELFSLVPDLLEA-A---NTS----GNASLQLP-DLWW--ELGLELPD--
sp|Q8TDU9|RL3R2_HUMAN      ----------------------------MPT----LNTSASPP-TFFW--ANASG-----
sp|P30872|SSR1_HUMAN       ------------------S----------PSSSPSPSPGSCGE--------GGGS-RG--
sp|P30874|SSR2_HUMAN       -----------------------------------MDMADEPL--------NGSH-TW--
sp|P32745|SSR3_HUMAN       -----------------------------------VSTTSEPE--------NASS-AW--
sp|P31391|SSR4_HUMAN       ------------------------------MSAPSTLPPGGEE--------GLGT-AW--
sp|P35346|SSR5_HUMAN       -----------------------------------T------------------P-SW--
sp|P25103|NK1R_HUMAN       --------------------------------------------------------NV--
sp|P21452|NK2R_HUMAN       ------------------MG---------------T--------------------CD--
sp|P29371|NK3R_HUMAN       ---------------Q--AGNLS-S---SPS----A--------------------LG--
sp|P34981|TRFR_HUMAN       ------------------------------------------------------------
sp|Q96RJ0|TAAR1_HUMAN      ---------------------------------------------------------M--
sp|Q9UKP6|UR2R_HUMAN       --------------------------SFPGLAATGS-SVPEPP--------GGPNATL--
sp|P37288|V1AR_HUMAN       ---------------AGPSGNSS-P---WWP----LAT-GA----------GNTSREA--
sp|P47901|V1BR_HUMAN       -------------------MDSG-P---LWD----AN----------------PTPRG--
sp|P30518|V2R_HUMAN        -----------------------------------TSA-VP----------GHPSLPS--
sp|P30559|OXYR_HUMAN       -----------------MEGALA-A---NWS----AEA-AN----------ASAAPPG--
sp|O00421|CCRL2_HUMAN      ------------------------L---APE----D----E------Y--DVLIEGEL--
sp|Q99788|CML1_HUMAN       -------I-------------SY-----GDE----Y----------PD--YL---DSI--
sp|P46091|GPR1_HUMAN       ----------------------L-----FEE----F----------EN--YSYDLDYY--
sp|P46089|GPR3_HUMAN       ---------------GSP---LAWLS--------------------AG-----SGN-V--
sp|P46093|GPR4_HUMAN       ------------------------------------------------------------
sp|P46095|GPR6_HUMAN       --T---------AA-GGPDTGEWGP---PAA---AALGAGG---GANGSLELSSQL----
sp|P47775|GPR12_HUMAN      ---------------GLP---RDYLD--------------------AA-----AAE----
sp|P49685|GPR15_HUMAN      --------------------MDP-E----------------------E--TSVYLDYY--
sp|Q13304|GPR17_HUMAN      ----S-------------D-----------S----S---------------QSMNGLE--
sp|Q14330|GPR18_HUMAN      ------------------------------------------------------------
sp|Q15760|GPR19_HUMAN      ---------------PLQNRS--------------------------------CTETA--
sp|Q99678|GPR20_HUMAN      ----AG--A-------VPN-----------A----T----A---------------VTTV
sp|Q99679|GPR21_HUMAN      ------------------------------------------------------------
sp|Q99680|GPR22_HUMAN      ---------------FSPIL--------------------E---INMQ------------
sp|O00155|GPR25_HUMAN      ----------------------------MAPTEP---W--SPS-------------PG--
sp|Q8NDV2|GPR26_HUMAN      ------------------------------------------------------------
sp|Q9NS67|GPR27_HUMAN      ----------------------------MAN---A----------------SE--PG---
sp|O00270|GPR31_HUMAN      ------------------------------------------------------------
sp|O75388|GPR32_HUMAN      SDRQPGVL-------------TR-----DRS----C----------SR--KMNSSGCL--
sp|Q49SQ1|GPR33_HUMAN      ----------------------------------------------MD--LINSTDYL--
sp|Q9UPC5|GPR34_HUMAN      ---------------------------------------------------------D--
sp|Q9HC97|GPR35_HUMAN      ------------------------------------------------------------
sp|O15354|GPR37_HUMAN      ANG---------LA-GHEGWTI--A---LPGRALAQNGSL----------GEGIHEPG--
sp|O60883|ETBR2_HUMAN      ----------------------------------SPNPGK----------DGGTPDSG--
sp|O43194|GPR39_HUMAN      ------------------------------------------------------------
sp|Q9Y5Y3|GPR45_HUMAN      -----------------------------------MA-------------------CN--
sp|Q13585|MTR1L_HUMAN      --------------------------------------------MGPT-LAVPTPY----
sp|Q9Y2T5|GPR52_HUMAN      --------------------------------------------------------MN--
sp|Q9Y2T6|GPR55_HUMAN      ------------------------------------------------------------
sp|Q9BZJ8|GPR61_HUMAN      ----------------------------MES---SPIPQS----------SGNSST----
sp|Q9BZJ7|GPR62_HUMAN      ------------------------------------------------------------
sp|Q9BZJ6|GPR63_HUMAN      ---------------TYMNITLP-P---P-F----QH-------------------PD--
sp|Q8IYL9|PSYR_HUMAN       ------------------------------------------------------------
sp|Q15743|OGR1_HUMAN       ---------------------------------------------------TA----D--
sp|O95800|GPR75_HUMAN      ---------------------STGH---L---------QDA---PNAT--SLHVPH----
sp|Q96P69|GPR78_HUMAN      ------------------------------------------------------------
sp|Q96P67|GPR82_HUMAN      ------------------------------------------------------------
sp|Q9NYM4|GPR83_HUMAN      ---------------TEPHEGRA-D---EQS----AEAALA----------VPN-ASH--
sp|Q9NQS5|GPR84_HUMAN      ----------------------------------------------MW-NSSDANF----
sp|P60893|GPR85_HUMAN      ----------------------------MAN---Y----------------SH--AAD--
sp|Q9BY21|GPR87_HUMAN      ----L-------------------------P----N---------------NELHGQE--
sp|Q9GZN0|GPR88_HUMAN      ----------------------------MTN---SSSTST--------------------
sp|Q96P66|GP101_HUMAN      ------------------------------------MTSTC---TNST-RESNSSH----
sp|Q8TDV5|GP119_HUMAN      ------------------------------------------------------------
sp|Q5NUL3|FFAR4_HUMAN      -------------A-AGD------------------------------------------
sp|Q9UNW8|GP132_HUMAN      ------------------------------P----V---------------TT----T--
sp|Q8IZ08|GP135_HUMAN      ---------------PGGGGLG--G---SGA---A----------------RE--AGA--
sp|Q6DWJ6|GP139_HUMAN      ------------------------------------HTHAH----------L----AA--
sp|Q7Z602|GP141_HUMAN      ------------------------------------------------------------
sp|Q7Z601|GP142_HUMAN      -------------K-D-PGANN--H---LES---QGV-------------RGTAGDAD--
sp|Q96CH1|GP146_HUMAN      ----------------------------------------------MW------------
sp|Q8TDV2|GP148_HUMAN      ----------------------------MGD---ELAPCPVGTTAWPALIQLISKTPC--
sp|Q86SP6|GP149_HUMAN      -------------------------------------MSLF---------LSNLSTND--
sp|Q8NGU9|GP150_HUMAN      ----------------------------MED---LFSPSILPPAPNIS-------VPI--
sp|Q8TDV0|GP151_HUMAN      -------------A-FADSNSS--S---MNV---SFAHLH--------------------
sp|Q8TDT2|GP152_HUMAN      ----------------------------MDT---TMEADL-----------GAT------
sp|Q6NV75|GP153_HUMAN      ------------------------------------------------------------
sp|Q9UJ42|GP160_HUMAN      ----------------------------MTA-----------------------------
sp|Q8N6U8|GP161_HUMAN      ------------------------------------------------------------
sp|Q16538|GP162_HUMAN      ------------------------------------------------------------
sp|O14626|GP171_HUMAN      ------------------------------------------------------------
sp|Q9NS66|GP173_HUMAN      ----------------------------MAN---T----------------TG--EPE--
sp|Q9BXC1|GP174_HUMAN      ------------------------------------------------------------
sp|Q14439|GP176_HUMAN      ---------------ISPNASEPHN---ASG---A----------------EAAGVNR--
sp|O15218|GP182_HUMAN      ------------------GPSEG-VTAVPTS----D----LGE-IHNW--TELL--DL--
sp|P32249|GP183_HUMAN      ----A----------------------------------------------NNFTPPS--
sp|Q9BXB1|LGR4_HUMAN       ---------------DAANVTS--T---LEN--------------------E-EHSQI--
sp|O75473|LGR5_HUMAN       ---------------DLEDFLL--D---FEE--------------------D-LKALH--
sp|Q9HBX8|LGR6_HUMAN       ---------------DLDELQL--E---M-E--------------------D-SKPHP--
sp|P43657|LPAR6_HUMAN      ------------------------------------------------------------
sp|P04201|MAS_HUMAN        ----------------------------MDG---SNVT------------SFVVEE----
sp|P35410|MAS1L_HUMAN      -------------C-LHSGDQE--A---QNP---NLVSQLC----------GVFLQ----
sp|Q8TDS7|MRGRD_HUMAN      ----------------------------MNQ---TLNS------------SGTVES----
sp|Q86SM8|MRGRE_HUMAN      ----------------------------MEP---REAGQHV----------GAA------
sp|Q96AM1|MRGRF_HUMAN      ------------------------E---AHP---GNRNKMC---------PGLSEA----
sp|Q86SM5|MRGRG_HUMAN      ---------------------------------------MF----------GL-------
sp|Q96LB2|MRGX1_HUMAN      ----------------------------MDP---TIST------------LDTELT----
sp|Q96LB1|MRGX2_HUMAN      ----------------------------MDP---TTPA------------WGTEST----
sp|Q96LB0|MRGX3_HUMAN      ----------------------------MDS---TIPV------------LGTELT----
sp|Q96LA9|MRGX4_HUMAN      ----------------------------MDP---TVPV------------FGTKLT----
sp|Q9H1Y3|OPN3_HUMAN       ---------------DGG------G---AAG---A--------------------EGP--
sp|Q6U736|OPN5_HUMAN       ----------------------------MAL---N--------------------HTA--
sp|Q96P68|OXGR1_HUMAN      ----D-------------------------Y----L---------------A---NAS--
sp|Q86VZ1|P2RY8_HUMAN      ------------------------------------------------------------
sp|O00398|P2Y10_HUMAN      ------------------------------K----Y---------------TE----T--
sp|Q9BXA5|SUCR1_HUMAN      ----M-------------------------A----W---------------NA-------
sp|Q9P1P5|TAAR2_HUMAN      ----------------------------MAVSSEQHELSHF---KRTQ-----TKK-E--
sp|Q9P1P4|TAAR3_HUMAN      ----------------------------------------M---DLTY-----IPE-D--
sp|O14804|TAAR5_HUMAN      ------------------------------------MRAVF---IQGA-----EEH-P--
sp|Q96RI8|TAAR6_HUMAN      ------------------------------------MSS------NSS-----LLV-A--
sp|Q969N4|TAAR8_HUMAN      ------------------------------------MTS------N-F-----SQP-V--
sp|Q96RI9|TAAR9_HUMAN      ------------------------------------MVN------NFS-----QAE-A--
sp|O00590|CCBP2_HUMAN      ---------------------QP-L---ATE----D----A------D--SENSSFYY--
sp|Q9NPB9|CCRL1_HUMAN      ------------MA-----LEQ--N---QST----D----Y----YYE--E-NEMNGT--
sp|Q16570|DUFFY_HUMAN      ---------------LHRAELSPST---ENS-----SQLDF---EDVW------------
                                                                                       

sp|P08908|5HT1A_HUMAN      -----N-------------------------TT-G---------IS------------DV
sp|P28222|5HT1B_HUMAN      ---SAPS-QN---------C------SAKDYI--Y---------QD------------SI
sp|P28221|5HT1D_HUMAN      ----NRS-LN---------A------TETSEA--W---------DP------------RT
sp|P28566|5HT1E_HUMAN      ----MNI-TN---------C------TTEA-SM-A---------IR------------PK
sp|P30939|5HT1F_HUMAN      ----MDF-LN---------S------SDQNLTS-E---------EL------------LN
sp|P28223|5HT2A_HUMAN      -AFNWTVDSE--N-----RTNLS--CEGCL--SPSCL---SLL-HLQ-------------
sp|P41595|5HT2B_HUMAN      -SSNWSGLQ-----------------TESIPEEMKQI---VEE-QGN-------------
sp|P28335|5HT2C_HUMAN      -LLVWQCDIS--V-----SPVAA-IVTDIFNTSDGGR---FKF-PDG-------------
sp|Q13639|5HT4R_HUMAN      -DKLDAN-------------------VSSEEG------------F---------------
sp|P47898|5HT5A_HUMAN      -------------------S------LGKDDLR-P---------SS------------PL
sp|P50406|5HT6R_HUMAN      ---AWG---A--G-----PPSA----------------------PGG-------------
sp|P34969|5HT7R_HUMAN      -TWDAPP-DN---------A------SGCG----E---------QI------------NY
sp|P11229|ACM1_HUMAN       -NTSA--------------P------PAVSPNI-T------VL-AP------------GK
sp|P08172|ACM2_HUMAN       -NNSTNS-SN------------------N---S-L------AL-TS------------PY
sp|P20309|ACM3_HUMAN       -NVSRAA-GN---------F------SSPDGTT-D------DP-LG------------GH
sp|P08173|ACM4_HUMAN       -NGSSGN-QS------------------VRLVT-S------SS-HN------------RY
sp|P08912|ACM5_HUMAN       -HNAT--------------T------VNGTPVN-H------QP-LE------------RH
sp|P30542|AA1R_HUMAN       ------------M-----P--------------------------------PSI------
sp|P29274|AA2AR_HUMAN      ------------M-----P--------------------------------I--------
sp|P29275|AA2BR_HUMAN      -----------------------------------------------------------M
sp|P33765|AA3R_HUMAN       ------------M-----PNN--------------------------S---TAL------
sp|P35348|ADA1A_HUMAN      -VFLSGN-------------------ASDSSNC-T------QP-PA------------PV
sp|P35368|ADA1B_HUMAN      -ANFTGP-------------------NQTSSNS-T---------LP------------QL
sp|P25100|ADA1D_HUMAN      ----AGA-------------------GGDVNGT-A------AV-GG------------LV
sp|P08913|ADA2A_HUMAN      ------T-EA---------P---------GGG---------AR-AT------------PY
sp|P18089|ADA2B_HUMAN      -------------------------------M---------DH-QD------------PY
sp|P18825|ADA2C_HUMAN      ------V-AN---------A------SGASWG---------PP-RG------------QY
sp|P08588|ADRB1_HUMAN      -ASLLPP-------------------ASESPE-------------P------------LS
sp|P07550|ADRB2_HUMAN      -NGSHAP-------------------DHDVTQ-------------E------------RD
sp|P13945|ADRB3_HUMAN      ---LAPN-------------------TANTSG-------------L------------PG
sp|P30556|AGTR1_HUMAN      -----K------------------------RIQDD------CP-K--A--------G-RH
sp|P50052|AGTR2_HUMAN      ----VNIS------------GN-------NESTLN------CS-Q--K--------P--S
sp|P35414|APJ_HUMAN        ----YGA-----------------------DNQSE------CE-Y--T--------D--W
sp|Q8TDU6|GPBAR_HUMAN      ---TGEVP--------------------------------------------------SP
sp|P28336|NMBR_HUMAN       -PEGWERD----------FLPA------------S------DG-T-------------T-
sp|P30550|GRPR_HUMAN       -NDDWS------------------------------------------------------
sp|P32247|BRS3_HUMAN       -NKGWSGD----------NSPG--------------------------------------
sp|P46663|BKRB1_HUMAN      ----FP------------------------QNATA------CDNA--P--------E-AW
sp|P30411|BKRB2_HUMAN      ----FA------------------------Q--SK------CP-Q--V--------E-WL
sp|P21554|CNR1_HUMAN       ---ENIQCG----------------------E---------NF-MDI-E---CFMVLNPS
sp|P34972|CNR2_HUMAN       ---NGSKDG----------------------L---------DS-NPM-K---DYMILSGP
sp|P32246|CCR1_HUMAN       ----DY------------------------GDATP------CQ-K--V--------N-ER
sp|P41597|CCR2_HUMAN       ----DY------------------------DYGAP------CH-K--F--------D-VK
sp|P51677|CCR3_HUMAN       ----YD------------------------DVGLL------CE-K--A--------D-TR
sp|P51679|CCR4_HUMAN       ----YE------------------------SIPKP------CT-K--E--------G-IK
sp|P51681|CCR5_HUMAN       ----NY------------------------YTSEP------CQ-K--I--------N-VK
sp|P51684|CCR6_HUMAN       ----YSVD----------------------SEMLL------CS-L--Q--------E-VR
sp|P32248|CCR7_HUMAN       ----VDYT----------------------LFESL------CS-K--K--------D-VR
sp|P51685|CCR8_HUMAN       ----PD------------------------IFSSP------CD-A--E--------L-IQ
sp|P51686|CCR9_HUMAN       ----VNFN----------------------FTDFY------CE-K--N--------N-VR
sp|P46092|CCR10_HUMAN      ----DAYSA---------EP-----------LPEL------CY-K--A--------D-VQ
sp|P25024|CXCR1_HUMAN      ------FTG---------MPPA-------DEDYSP------CM-L-----------E-TE
sp|P25025|CXCR2_HUMAN      ----SYSST---------LPPF-------LLDAAP------CE-P-----------E-SL
sp|P49682|CXCR3_HUMAN      ----DYGEN---------ESDS-------CCTSPP------CP-Q--D--------F-SL
sp|P61073|CXCR4_HUMAN      ----YD------------------------SMKEP------CF-R--E--------E-NA
sp|P32302|CXCR5_HUMAN      ----NDTSL---------VENH-------LCPATE---------G--P--------L-MA
sp|O00574|CXCR6_HUMAN      --------------------------------SSQ------EE-H--Q--------D-FL
sp|P25106|CXCR7_HUMAN      ----WPCNS---------SDCI-------VVDTVM------CP-N--M--------P-NK
sp|P49238|CX3C1_HUMAN      ----YD------------------------DLAEA------CY-I--G--------D-IV
sp|P46094|XCR1_HUMAN       ----YD------------------------LQSQP------CE-N--Q--------A--W
sp|P32238|CCKAR_HUMAN      ----LE------------------------NETLFC-----LD--------QPR-----P
sp|P32239|GASR_HUMAN       -APLLN-------------SS--------SVGNLSC-----EP-PR-I---RGA-----G
sp|Q16581|C3AR_HUMAN       ----SQ----------------------------P------------W-----------N
sp|P21730|C5AR_HUMAN       ----NT------------------------PVDKT------------S--------N-TL
sp|Q9P296|C5ARL_HUMAN      --------------------------------DGA------------C--------L-AI
sp|P21728|DRD1_HUMAN       -RTLNTS-------------------AMDGTG---------L--VV------------ER
sp|P14416|DRD2_HUMAN       -NWSRPF-NG---------S------DGKAD-----------------------------
sp|P35462|DRD3_HUMAN       -NYTCGA-EN---------S------TGASQ-----------------------------
sp|P21917|DRD4_HUMAN       -GPA--A-GA---------S------AGASA----------------------------G
sp|P21918|DRD5_HUMAN       -GNAVGGSAG--A-----PPLG----------------------P---------------
sp|P25101|EDNRA_HUMAN      -VLPSNGSM----------HN---YCPQ------------------------QT------
sp|P24530|EDNRB_HUMAN      -GSPPRTIS----------PP---PCQG------------------------PI------
sp|Q99527|GPER_HUMAN       ----LGTA----------------------LANGT------GELS--E--------H-QQ
sp|P21462|FPR1_HUMAN       ----PA----------------------------V------------S--------A-GY
sp|P25090|FPR2_HUMAN       ----SY----------------------------E------------S--------A-GY
sp|P25089|FPR3_HUMAN       ----LP----------------------------E------------P--------A-GH
sp|O14842|FFAR1_HUMAN      ----------------------------------------------------------M-
sp|O15552|FFAR2_HUMAN      --------------------------------------------------------M-LP
sp|O14843|FFAR3_HUMAN      -----------------------------MDTGPD------Q--------------S-YF
sp|O15529|GPR42_HUMAN      -----------------------------MDTGPD------Q--------------S-YF
sp|P47211|GALR1_HUMAN      -NASWPEP----------P-----------APE-P------GP-L-------------F-
sp|O43603|GALR2_HUMAN      -NAS----------------------------Q-A------GG-G-------------G-
sp|O60755|GALR3_HUMAN      -NI--------------------------------------SL-D-------------S-
sp|Q92847|GHSR_HUMAN       -DLDWDASP----------GN---DSL------GD------------E---LLQ------
sp|P23945|FSHR_HUMAN       -DVTCSPKP------------------------------------DAF------------
sp|P22888|LSHR_HUMAN       -TPRCAPEP------------------------------------DAF------------
sp|P16473|TSHR_HUMAN       -DMVCTPKS------------------------------------DEF------------
sp|P30968|GNRHR_HUMAN      -------------------------------IN-NSIPLMQGN-LPTL--------TLSG
sp|Q96P88|GNRR2_HUMAN      ------------------------------------------------------------
sp|P35367|HRH1_HUMAN       --MSLPN-SS---------C------LLEDKMC-E------GN-KT------------TM
sp|P25021|HRH2_HUMAN       ---MAPN--------------------GTASS------------FC------------LD
sp|Q9Y5N1|HRH3_HUMAN       -------MER--A-----PPDGPLNASG----ALAGE---AAA-AGGA---RGF------
sp|Q9H3N8|HRH4_HUMAN       ---TNSTI--------------------------------------------------NL
sp|Q9BXC0|HCAR1_HUMAN      -----------------------------MYNGSC------CR-------------I-EG
sp|Q8TDS4|HCAR2_HUMAN      -------------------HLQD-HFLE-IDKKNC------CV-------------F-RD
sp|P49019|HCAR3_HUMAN      -------------------HLQD-HFLE-IDKKNC------CV-------------F-RD
sp|Q969F8|KISSR_HUMAN      -CPGC---------------G--------ANASD-----------------GPV-----P
sp|Q15722|LT4R1_HUMAN      --------------------------------APP------------S--------L-GV
sp|Q9NPC1|LT4R2_HUMAN      -RPLWRLPP----------------------TCRPRRMSVCYR-PPGNE-----TLLSWK
sp|Q9Y271|CLTR1_HUMAN      -------------------ETGN----L-TVSSAT------CH----D--------T-ID
sp|Q9NS75|CLTR2_HUMAN      -------------------PNGT----F-SN-NNS------RN----C--------T-IE
sp|Q8TDS5|OXER1_HUMAN      --P-SPSSA---------PSAFT-TVGG-SSGGPC------HP-------------T-SS
sp|Q92633|LPAR1_HUMAN      ---SGKHLA----------------------T---------EW-N-------------TV
sp|Q9HBW0|LPAR2_HUMAN      ---SGKELS----------------------S---------HW-R-------------PK
sp|Q9UBY5|LPAR3_HUMAN      ---SNTDTV----------------------D---------DW-T-------------GT
sp|Q99677|LPAR4_HUMAN      --------R---------PRLGN----A-TANNT-------CI-------------V-DD
sp|Q9H1C0|LPAR5_HUMAN      -------------------MLAN----S-SSTNSS------VL-P--C--------P-DY
sp|P21453|S1PR1_HUMAN      ---TGKLNI----------------------S---------A--DK------------EN
sp|O95136|S1PR2_HUMAN      ---TKETLE----------------------T---------Q---E------------TT
sp|Q99500|S1PR3_HUMAN      ---VGKLAG----------------------R---------LK-EA------------SE
sp|O95977|S1PR4_HUMAN      ---SGRLAG----------------------R---------GG-PE------------DG
sp|Q9H228|S1PR5_HUMAN      ---TGKLRG----------------------A---------RY-QP------------GA
sp|Q99705|MCHR1_HUMAN      ----SNTSD---------GPDN-------LTSAGS------PP-R--T--------G-SI
sp|Q969V1|MCHR2_HUMAN      ------------------------------SWNKE------FA-Y--Q--------T-AS
sp|Q01726|MSHR_HUMAN       ----------------------SLNSTP---TAIPQL-GLAAN-QTGA---RCL------
sp|Q01718|ACTHR_HUMAN      --------------------MKHIINSY---ENIN-----NTA-RNNS---DCP------
sp|P41968|MC3R_HUMAN       ---LPS-------------VQPTLPNGS---EHLQAP-FFSNQ-SSSA---FCE------
sp|P32245|MC4R_HUMAN       ---LWNRSS----------YRLHSNASE---S--LGK---G-Y-SDGG---CYE------
sp|P33032|MC5R_HUMAN       ---LHF-------------LDLNLNATE---GNLSGP---NVK-NKSS---PCE------
sp|P48039|MTR1A_HUMAN      -LR------------------------------------------------GDG-----A
sp|P49286|MTR1B_HUMAN      --P------------------------------------------------SRT-----P
sp|O43193|MTLR_HUMAN       -EPPWPALP----------PC------------DE------------R---RCS------
sp|Q9HB89|NMUR1_HUMAN      --------------------------------LRL------------K---YLG------
sp|Q9GZQ4|NMUR2_HUMAN      --------------------------------YLA------------F---LCG------
sp|Q9GZQ6|NPFF1_HUMAN      -ATPATN-------------------------LT-----------F-S---SYY-----Q
sp|Q9Y5X5|NPFF2_HUMAN      -LYSDIN-------------------------IT-----------Y-V---NYY-----L
sp|Q6W5P4|NPSR1_HUMAN      -TFTEV--------------------------VEG------KE-WG-S---FY-------
sp|P48145|NPBW1_HUMAN      -PANASGPDP-AL-------------SCSNAST-L------AP-L-------------P-
sp|P48146|NPBW2_HUMAN      -DSRGSFSLP-TMGANVSQDNG----TGHNATF-S------EP-L-------------P-
sp|P25929|NPY1R_HUMAN      -----------------------------------------LA-FE-N---DDC-----H
sp|P49146|NPY2R_HUMAN      -TTPRGELV----------PD--------------------PE-PE-L---IDS-----T
sp|P50391|NPY4R_HUMAN      -----------------------------------------PY-NF-S---EHC-----Q
sp|Q15761|NPY5R_HUMAN      -FPVWDDYK--------------------------------------------------S
sp|Q99463|NPY6R_HUMAN      -----------------------------------------AF-FY-F---ESC-----Q
sp|P30989|NTR1_HUMAN       -APGFGNAS----------GN---ASERVLAAPSS------------E---LDV------
sp|O95665|NTR2_HUMAN       ------------------------------------PPRP-SS-NPGLS----LDARLGV
sp|P41143|OPRD_HUMAN       ---------A-S------GPPG----------A-R------SA-----------------
sp|P41145|OPRK_HUMAN       -FPGWAEPDS-N------GSAG----SEDAQLE-P------AH-----------------
sp|P35372|OPRM_HUMAN       ---------S-L------CPP-------------T------GS-----------------
sp|P41146|OPRX_HUMAN       ---------S-L------LPPH----LLLNASH-G------AF-----------------
sp|O43613|OX1R_HUMAN       -SPVPPDYE-----------------------DEF------LR-YL-W---RDY-----L
sp|O43614|OX2R_HUMAN       -FLNPTDYD----------------------DEEF------LR-YL-W---REY-----L
sp|P47900|P2RY1_HUMAN      --------T---------AA---------VSSSFK------CA----L--------T-KT
sp|P41231|P2RY2_HUMAN      --------G---------TWD------G-DELGYR------CR-------------F-NE
sp|P51582|P2RY4_HUMAN      --------P---------GPG------S-SEVELD------CW-------------F-DE
sp|Q15077|P2RY6_HUMAN      --------------------A------L-GLPPTT------CV-------------Y-RE
sp|Q96G91|P2Y11_HUMAN      ---SCPANFL-----------A------------------------AA------DDKLS-
sp|Q9H244|P2Y12_HUMAN      --------------------NLT---SA-PGNTSL------CT-------------R-DY
sp|Q9BPV8|P2Y13_HUMAN      -------------------TTVM---QG-FNRSER------CP-------------R-DT
sp|Q15391|P2Y14_HUMAN      --------------------NST---ST-QPPDES------CS-------------Q-NL
sp|Q96P65|QRFPR_HUMAN      -F--------------------------------I------AL-YR-L---RPLV-YTPE
sp|P25105|PTAFR_HUMAN      -----------------------------MEPHDS------SH-------------M-DS
sp|Q8TCW9|PKR1_HUMAN       -NFSYSDYDMP--------LD--------EDEDVT----------N-S---RTF------
sp|Q8NFJ6|PKR2_HUMAN       -NFSYGDYDLP--------MD--------EDEDMT----------K-T---RTF------
sp|P49683|PRLHR_HUMAN      -----------------------------------------AV-TP-F---QSL-----Q
sp|Q13258|PD2R_HUMAN       -------------------------M-KSPFYR--------CQ-N-TT--------SVEK
sp|Q9Y5Y4|PD2R2_HUMAN      ----SH----------------------------S------------N--------T-SI
sp|P34995|PE2R1_HUMAN      -VPN-----------------------------------------TSA--------VPPS
sp|P43116|PE2R2_HUMAN      -------MGN-----------AS--N-DSQSED--------CE-T-RQ--------WLPP
sp|P43115|PE2R3_HUMAN      -APERSAEAR-----------GN--L-TRPP--------------GSG--------EDCG
sp|P35408|PE2R4_HUMAN      -------------------------M-STPGVN--------SS-ASLS--------PDRL
sp|P43088|PF2R_HUMAN       -LSN-----------------------------------------TTC--------QTEN
sp|P43119|PI2R_HUMAN       -----------------------------MADS--------CR-N-LT--------YVRG
sp|P21731|TA2R_HUMAN       -FAA-----------------------------------------S--------------
sp|P25116|PAR1_HUMAN       RLVSINKSS---------PLQKQ-LPAF-ISEDAS------GY-------------L-TS
sp|P55085|PAR2_HUMAN       ------------------------TVFS-VDEFSA------SV-------------L-TG
sp|O00254|PAR3_HUMAN       ---TVKIKC---------PEESA-SHLH-VKNATM------GY-------------L-TS
sp|Q96RI0|PAR4_HUMAN       --------C---------AND-S-DTLE-LPDSSR------AL-------------L-LG
sp|Q9HBX9|RXFP1_HUMAN      -VRSCKPNT------------------------------------DGI------------
sp|Q8WXD0|RXFP2_HUMAN      -VRICMPLT------------------------------------DGI------------
sp|Q9NSD7|RL3R1_HUMAN      ----G---A---------PPGH-------PPGSGG------AE-S--A--------D-TE
sp|Q8TDU9|RL3R2_HUMAN      --------------------GS-------VLSADD------AP-M--P--------V-KF
sp|P30872|SSR1_HUMAN       -PGAGAAD----------GMEE----PGRNASQ-N------GT-L-------------S-
sp|P30874|SSR2_HUMAN       -LSIPFDL----------NGSV----V-STNTS-N------QT-E-------------PY
sp|P32745|SSR3_HUMAN       -PPDA-------------TL---------GNVS-A------GP-S-------------PA
sp|P31391|SSR4_HUMAN       -PSAANAS----------SAPA----EA-EEAV-A------GP-G-------------D-
sp|P35346|SSR5_HUMAN       -NASSPGA----------ASGG----G-DNRTL-V------GP-A-------------PS
sp|P25103|NK1R_HUMAN       -LPVDSDLSPN--------IS--------TNTSE-------------P---NQF-----V
sp|P21452|NK2R_HUMAN       -IVTEANISSG--------PE--------SNTTG-------------I---TAF-----S
sp|P29371|NK3R_HUMAN       -LPVASP--AP--------SQ--------PWANL-------------T---NQF-----V
sp|P34981|TRFR_HUMAN       --------M----------EN---ETVSELNQTQL------------Q---PRA------
sp|Q96RJ0|TAAR1_HUMAN      -MPFCHN---------------------IINI--S------CV-KN------------NW
sp|Q9UKP6|UR2R_HUMAN       -NSSWASP--------------------------T------EP-S-------------SL
sp|P37288|V1AR_HUMAN       -EALGE--------------------------GNG------PP-RD-V---RN-------
sp|P47901|V1BR_HUMAN       -TLSAP--------------------------NAT------TP-WL-G---RD-------
sp|P30518|V2R_HUMAN        -LPSNS--------------------------SQE------RP-LD-T---RD-------
sp|P30559|OXYR_HUMAN       -AEG----------------------------NRT------AG-PP-R---RN-------
sp|O00421|CCRL2_HUMAN      ----ES------------------------DEAEQ------CD-K--Y--------D-AQ
sp|Q99788|CML1_HUMAN       ----VVLE------------DL------------S------------P--------L-EA
sp|P46091|GPR1_HUMAN       ----SLES------------DL--------E---E------------K--------V-QL
sp|P46089|GPR3_HUMAN       -NVSSVG------------P------AEGPTGP-A------AP-LP------------SP
sp|P46093|GPR4_HUMAN       ------------------------------HTWEG------CH-------------V-DS
sp|P46095|GPR6_HUMAN       ---S-------------------------------------AG-PP------------GL
sp|P47775|GPR12_HUMAN      -NISAAV------------S------SRVPAVE-P------EP-EL------------VV
sp|P49685|GPR15_HUMAN      ----YATS-----------PNS-----------DI------RE-T--H--------S-HV
sp|Q13304|GPR17_HUMAN      --------V---------APPGLITNFS-LATAEQ------CG-------------Q-ET
sp|Q14330|GPR18_HUMAN      --------Q---------PVPF------------------------------------NS
sp|Q15760|GPR19_HUMAN      -TPLPSQYLME--------LS--------EEHSWMS-----NQ-TD-----LHYV----L
sp|Q99678|GPR20_HUMAN      RTN-ASGLE---------VPLFH-LFAR-LDEELH------GT-------------F-PG
sp|Q99679|GPR21_HUMAN      -------------------MNSTLD--G----NQSSH---PFC-LLAF---GYL------
sp|Q99680|GPR22_HUMAN      -SESNI-TVR-----------DD--I-DDINTN--------MY-QPL---------SYPL
sp|O00155|GPR25_HUMAN      -SAPWDYS----------GLDG----L--EELE-L------CP-A-------------G-
sp|Q8NDV2|GPR26_HUMAN      ----------------------------------------------------------M-
sp|Q9NS67|GPR27_HUMAN      ----GSGGG--------------------------------EA-AAL-------------
sp|O00270|GPR31_HUMAN      -----------------------------MPF-PN------CS-------------A-PS
sp|O75388|GPR32_HUMAN      ----S---------------------------------------------------E-EV
sp|Q49SQ1|GPR33_HUMAN      ----INAS------------TL--------VRNST------------Q--------F-LA
sp|Q9UPC5|GPR34_HUMAN      --------Q---------PPQNF---SA-TPNVTT------CP-------------M-DE
sp|Q9HC97|GPR35_HUMAN      -------------------MNGT----Y-NT----------C----GS--------S-DL
sp|O15354|GPR37_HUMAN      -GPRRGN--------------S---------TN----RRVRLK-NPFY----------PL
sp|O60883|ETBR2_HUMAN      -QELRGNLTG-----------A---------PG----QRLQIQ-NPLY----------PV
sp|O43194|GPR39_HUMAN      --MASPSLP----------GS---DCSQIIDHS-H------------V---PEF------
sp|Q9Y5Y3|GPR45_HUMAN      -STSLEAYTYL-----------------LLNTS--------NA-SD-S---GST-----Q
sp|Q13585|MTR1L_HUMAN      ---GCIGCK----------------------L---------PQ-PEY-----------PP
sp|Q9Y2T5|GPR52_HUMAN      -ESRWTEWRI--L-----NMSSGI---V----NVSER---HSC-PLGF---GHY------
sp|Q9Y2T6|GPR55_HUMAN      ---------------------MS----Q-QNTSGD------CL-FDGV--------N-EL
sp|Q9BZJ8|GPR61_HUMAN      ---LGRVPQ---------------------------TPGPSTA-SGVP--------EVGL
sp|Q9BZJ7|GPR62_HUMAN      ---------------------------------------MAN--------------STGL
sp|Q9BZJ6|GPR63_HUMAN      -LSPLLRYSFETM-----APTGLS--SLTVNSTAV------PT-TP-A---AFK-----S
sp|Q8IYL9|PSYR_HUMAN       ------------------------------MNSTC------IE-------------E-QH
sp|Q15743|OGR1_HUMAN       ------------------------------NSSMS------CT-------------I-DH
sp|O95800|GPR75_HUMAN      ---SQEGNS----------------------T---------SL-QEG---------LQDL
sp|Q96P69|GPR78_HUMAN      ----------------------------------------------------------M-
sp|Q96P67|GPR82_HUMAN      ---------------------------MNNNTT--------CI-Q-----------PSMI
sp|Q9NYM4|GPR83_HUMAN      -FFSWNNYT----------FS--------DWQNFV------GR-RR-Y---GAE-----S
sp|Q9NQS5|GPR84_HUMAN      ---SCYHES---------------------------------V-LGY-------------
sp|P60893|GPR85_HUMAN      -NILQNLSP-----------------------------------LTA-------------
sp|Q9BY21|GPR87_HUMAN      --------S---------HNSGN---RS-DGPGKN------TT-------------L-HN
sp|Q9GZN0|GPR88_HUMAN      ----------------------------------------SST-TGGSLLLLCEEEESWA
sp|Q96P66|GP101_HUMAN      ---TCMPLS---------------------------------K-MPI-----------SL
sp|Q8TDV5|GP119_HUMAN      ------------------------------------------------------------
sp|Q5NUL3|FFAR4_HUMAN      -APLRSLEQ----------------------ANRTRFP--------FF-------SDVKG
sp|Q9UNW8|GP132_HUMAN      --------A---------PWASL----G-LSAKTC------NN-------------V-SF
sp|Q8IZ08|GP135_HUMAN      -AVRRPLGP--------------------------------EA-APLL------------
sp|Q6DWJ6|GP139_HUMAN      -NSS-----------------------------LS-----WWS-PGSA---CGL------
sp|Q7Z602|GP141_HUMAN      --------MP-----------GH--N-TSRNSS--------CD---------------PI
sp|Q7Z601|GP142_HUMAN      -RELRGPSEK-----------AT--A-GQPRVTLLPTPHVSGL-SQEFES---HWPEIAE
sp|Q96CH1|GP146_HUMAN      -SCSWF-NG----------------------TG--------LV-EEL---------PACQ
sp|Q8TDV2|GP148_HUMAN      -MPQAASNTS-----------L------------------------GL------GD--L-
sp|Q86SP6|GP149_HUMAN      -SSLWKENHN--------------------STD-------------------------LL
sp|Q8NGU9|GP150_HUMAN      -LLGWGLNLT-----------L------------------------GQ------GAPAS-
sp|Q8TDV0|GP151_HUMAN      -----------------------------------------FA--GGY---------LPS
sp|Q8TDT2|GP152_HUMAN      -----------------------------------------GH-RPRTE----LDDEDSY
sp|Q6NV75|GP153_HUMAN      ------------------------------------------------------MSDER-
sp|Q9UJ42|GP160_HUMAN      ---------------------------------------LSSE-NCSFQ-----YQLRQT
sp|Q8N6U8|GP161_HUMAN      ------------M-----SLNSSLSCRK----ELSNL---TEE-EGGE---GGV------
sp|Q16538|GP162_HUMAN      -------MAR-----------G------------------------GA------GAEEA-
sp|O14626|GP171_HUMAN      ---------------------------M-TNSSFF------CP-------------V-YK
sp|Q9NS66|GP173_HUMAN      -EVSGALSP--------------------------------PS-ASA-------------
sp|Q9BXC1|GP174_HUMAN      -------------------MPAN----Y-T-----------CT-RPDG--------D-NT
sp|Q14439|GP176_HUMAN      -SALGEFGE-----------------------------------AQLY------------
sp|O15218|GP182_HUMAN      ----FNHTL---------SECH----------------------V--E--------L-SQ
sp|P32249|GP183_HUMAN      --------A---------TPQ-----------GND------CD----L--------YAHH
sp|Q9BXB1|LGR4_HUMAN       -IIHCTPST------------------------------------GAF------------
sp|O75473|LGR5_HUMAN       -SVQCSPSP------------------------------------GPF------------
sp|Q9HBX8|LGR6_HUMAN       -SVQCSPTP------------------------------------GPF------------
sp|P43657|LPAR6_HUMAN      ---------------------MV----S-VNSSH-------CF-------------Y-ND
sp|P04201|MAS_HUMAN        --------P----------------------TN------ISTG-RNAS------V-GNAH
sp|P35410|MAS1L_HUMAN      -N------E----------------------TN------ETIH-MQMSM----AV-GQQA
sp|Q8TDS7|MRGRD_HUMAN      --------A----------------------LN--------YS-RGST------V-H---
sp|Q86SM8|MRGRE_HUMAN      --------------------------------------------NGAQ---------EDV
sp|Q96AM1|MRGRF_HUMAN      --------P----------------------EL--------YS-RGFLT----IEQIAML
sp|Q86SM5|MRGRG_HUMAN      ----------------------------------------------FG---------LWR
sp|Q96LB2|MRGX1_HUMAN      --------P----------------------IN--------GT-EET----------LCY
sp|Q96LB1|MRGX2_HUMAN      --------T----------------------VN--------GN-DQAL------L-LLCG
sp|Q96LB0|MRGX3_HUMAN      --------P----------------------IN--------GR-EET----------PCY
sp|Q96LA9|MRGX4_HUMAN      --------P----------------------IN--------GR-EET----------PCY
sp|Q9H1Y3|OPN3_HUMAN       -APAGTLSP-----------------------------------APLF------------
sp|Q6U736|OPN5_HUMAN       -LPQDERLP-----------------------H-----YLRDG-DPFA------------
sp|Q96P68|OXGR1_HUMAN      --------D---------FPD------Y-AAAFGN------CT----D--------E-NI
sp|Q86VZ1|P2RY8_HUMAN      -------------------MQVP-NSTG-PDNATL------QM-------------L-RN
sp|O00398|P2Y10_HUMAN      --------F---------KMGSN----S-T--STA------EI-YCNV--------T-NV
sp|Q9BXA5|SUCR1_HUMAN      -------------------------------TCKN------WL----A--------A-EA
sp|Q9P1P5|TAAR2_HUMAN      -KFNCSEYGN---------R--------------S------CP-EN------------ER
sp|Q9P1P4|TAAR3_HUMAN      -LSSCPKFVN---------K---ILSSHQPLF--S------CP-GD------------N-
sp|O14804|TAAR5_HUMAN      -AAFCY----------------------QVNG--S------CP-RT------------VH
sp|Q96RI8|TAAR6_HUMAN      -VQLCYA---------------------NVNG--S------CV-KI------------PF
sp|Q969N4|TAAR8_HUMAN      -VQLCYE---------------------DVNG--S------CI-ET------------PY
sp|Q96RI9|TAAR9_HUMAN      -VELCYK---------------------NVNE--S------CI-KT------------PY
sp|O00590|CCBP2_HUMAN      ----YDYL------------DE--------VAFML------CR-K--D--------A-VV
sp|Q9NPB9|CCRL1_HUMAN      ----YDYS----------------------QYELI------CI-K--E--------D-VR
sp|Q16570|DUFFY_HUMAN      -NSSYGV------------------N----------------------------------
                                                                                       

sp|P08908|5HT1A_HUMAN      TVS---YQVI---TSLLL----G-TLIFCA-VLGNACVVAAIA--L--E-------RS--
sp|P28222|5HT1B_HUMAN      SLP---WKVL---LVMLL----A-LITLAT-TLSNAFVIATVY--R--T-------RK--
sp|P28221|5HT1D_HUMAN      LQA---LKIS---LAVVL----S-VITLAT-VLSNAFVLTTIL--L--T-------RK--
sp|P28566|5HT1E_HUMAN      TIT---EKML---ICMTL----V-VITTLT-TLLNLAVIMAIG--T--T-------KK--
sp|P30939|5HT1F_HUMAN      RMP---SKIL---VSLTL----S-GLALMT-TTINSLVIAAII--V--T-------RK--
sp|P28223|5HT2A_HUMAN      E---KNWSAL---L---T----A-VVIILT-IAGNILVIMAV---S-LE-------KK--
sp|P41595|5HT2B_HUMAN      K---LHWAAL---L---I----L-MVIIPT-IGGNTLVILAV---S-LE-------KK--
sp|P28335|5HT2C_HUMAN      V---QNWPAL---S---I----V-IIIIMT-IGGNILVIMAV---S-ME-------KK--
sp|Q13639|5HT4R_HUMAN      GSV---EKVV---LLTFL----S-TVILMA-ILGNLLVMVAVC--W--D-------RQ--
sp|P47898|5HT5A_HUMAN      LSV---FGVL---ILTLL----G-FLVAAT-FAWNLLVLATIL--R--V-------RT--
sp|P50406|5HT6R_HUMAN      S------GWV---AAA-L----C-VVIALT-AAANSLLIALI---C-TQ-------PA--
sp|P34969|5HT7R_HUMAN      GRV---EKVV---IGSIL----T-LITLLT-IAGNCLVVISVC--F--V-------KK--
sp|P11229|ACM1_HUMAN       GPW---QVAF---IGITT----G-LLSLAT-VTGNLLVLISFK--V--N-------TE--
sp|P08172|ACM2_HUMAN       KTF---EVVF---IVLVA----G-SLSLVT-IIGNILVMVSIK--V--N-------RH--
sp|P20309|ACM3_HUMAN       TVW---QVVF---IAFLT----G-ILALVT-IIGNILVIVSFK--V--N-------KQ--
sp|P08173|ACM4_HUMAN       ETV---EMVF---IATVT----G-SLSLVT-VVGNILVMLSIK--V--N-------RQ--
sp|P08912|ACM5_HUMAN       RLW---EVIT---IAAVT----A-VVSLIT-IVGNVLVMISFK--V--N-------SQ--
sp|P30542|AA1R_HUMAN       S----AFQAA---YIGIE----V-LIALVS-VPGNVLVIWAV---K-VN-------QA--
sp|P29274|AA2AR_HUMAN      -----MGSSV---YITVE----L-AIAVLA-ILGNVLVCWAV---W-LN-------SN--
sp|P29275|AA2BR_HUMAN      LLE---TQDA---LYVAL----ELVIAALS-VAGNVLVCAAVG--T--A-------NT--
sp|P33765|AA3R_HUMAN       S----LANVT---YITME----I-FIGLCA-IVGNVLVICVV---K-LN-------PS--
sp|P35348|ADA1A_HUMAN      NIS---KAIL---LGVIL----G-GLILFG-VLGNILVILSVA--C--H-------RH--
sp|P35368|ADA1B_HUMAN      DIT---RAIS---VGLVL----G-AFILFA-IVGNILVILSVA--C--N-------RH--
sp|P25100|ADA1D_HUMAN      VSA---QGVG---VGVFL----A-AFILMA-VAGNLLVILSVA--C--N-------RH--
sp|P08913|ADA2A_HUMAN      SLQ---VTLT---LVCLA----G-LLMLLT-VFGNVLVIIAVF--T--S-------RA--
sp|P18089|ADA2B_HUMAN      SVQ---ATAA---IAAAI----T-FLILFT-IFGNALVILAVL--T--S-------RS--
sp|P18825|ADA2C_HUMAN      SAG---AVAG---LAAVV----G-FLIVFT-VVGNVLVVIAVL--T--S-------RA--
sp|P08588|ADRB1_HUMAN      QQW---TA-G---MGLLM----A-LIVLLI-VAGNVLVIVAIA--K--T-------PR--
sp|P07550|ADRB2_HUMAN      EVW---VV-G---MGIVM----S-LIVLAI-VFGNVLVITAIA--K--F-------ER--
sp|P13945|ADRB3_HUMAN      VPW---EAAL---AGALL----A-LAVLAT-VGGNLLVIVAIA--W--T-------PR--
sp|P30556|AGTR1_HUMAN      NYI----FVM---IPTLY----S-IIFVVG-IFGNSLVVIVIY----FY--------M--
sp|P50052|AGTR2_HUMAN      DKH----LDA---IPILY----Y-IIFVIG-FLVNIVVVTLFC----CQ--------K--
sp|P35414|APJ_HUMAN        KSS----GAL---IPAIY----M-LVFLLG-TTGNGLVLWTVF--R-SS--------R--
sp|Q8TDU6|GPBAR_HUMAN      IPK-----GA---LG--LS-LA---LASLI-ITANLLLALGIA--W-D-------RRL--
sp|P28336|NMBR_HUMAN       TEL--VIRCV---IPSLY----L-LIITVG-LLGNIMLVKIFI--T--NS------AM--
sp|P30550|GRPR_HUMAN       -HP--GILYV---IPAVY----G-VIILIG-LIGNITLIKIFC--T--VK------SM--
sp|P32247|BRS3_HUMAN       --I--EALCA---IYITY----A-VIISVG-ILGNAILIKVFF--K--TK------SM--
sp|P46663|BKRB1_HUMAN      DLL----HRV---LPTFI----I-SICFFG-LLGNLFVLLVFL----LP--------R--
sp|P30411|BKRB2_HUMAN      GWL----NTI---QPPFL----W-VLFVLA-TLENIFVLSVFC----LH--------K--
sp|P21554|CNR1_HUMAN       QQL-----AI---AV--LS-LT---LGTFT-VLENLLVLCVIL--H-S-------RSL--
sp|P34972|CNR2_HUMAN       QKT-----AV---AV--LC-TL---LGLLS-ALENVAVLYLIL--S-S-------HQL--
sp|P32246|CCR1_HUMAN       AFG----AQL---LPPLY----S-LVFVIG-LVGNILVVLVLV----QY--------K--
sp|P41597|CCR2_HUMAN       QIG----AQL---LPPLY----S-LVFIFG-FVGNMLVVLILI----NC--------K--
sp|P51677|CCR3_HUMAN       ALM----AQF---VPPLY----S-LVFTVG-LLGNVVVVMILI----KY--------R--
sp|P51679|CCR4_HUMAN       AFG----ELF---LPPLY----S-LVFVFG-LLGNSVVVLVLF----KY--------K--
sp|P51681|CCR5_HUMAN       QIA----ARL---LPPLY----S-LVFIFG-FVGNMLVILILI----NC--------K--
sp|P51684|CCR6_HUMAN       QFS----RLF---VPIAY----S-LICVFG-LLGNILVVITFA----FY--------K--
sp|P32248|CCR7_HUMAN       NFK----AWF---LPIMY----S-IICFVG-LLGNGLVVLTYI----YF--------K--
sp|P51685|CCR8_HUMAN       TNG----KLL---LAVFY----C-LLFVFS-LLGNSLVILVLV----VC--------K--
sp|P51686|CCR9_HUMAN       QFA----SHF---LPPLY----W-LVFIVG-ALGNSLVILVYW----YC--------T--
sp|P46092|CCR10_HUMAN      AFS----RAF---QPSVS----L-TVAALG-LAGNGLVLATHL--A-AR--------R--
sp|P25024|CXCR1_HUMAN      TLN----KYV---VIIAY----A-LVFLLS-LLGNSLVMLVIL----YS--------R--
sp|P25025|CXCR2_HUMAN      EIN----KYF---VVIIY----A-LVFLLS-LLGNSLVMLVIL----YS--------R--
sp|P49682|CXCR3_HUMAN      NFD----RAF---LPALY----S-LLFLLG-LLGNGAVAAVLL----SR--------R--
sp|P61073|CXCR4_HUMAN      NFN----KIF---LPTIY----S-IIFLTG-IVGNGLVILVMG----YQ--------K--
sp|P32302|CXCR5_HUMAN      SFK----AVF---VPVAY----S-LIFLLG-VIGNVLVLVILE----RH--------R--
sp|O00574|CXCR6_HUMAN      QFS----KVF---LPCMY----L-VVFVCG-LVGNSLVLVISI----FY--------H--
sp|P25106|CXCR7_HUMAN      SVL----LYT---LSFIY----I-FIFVIG-MIANSVVVWVNI----QA--------K--
sp|P49238|CX3C1_HUMAN      VFG----TVF---LSIFY----S-VIFAIG-LVGNLLVVFALT----NS--------K--
sp|P46094|XCR1_HUMAN       VFA----TLA---TTVLY----C-LVFLLS-LVGNSLVLWVLV----KY--------E--
sp|P32238|CCKAR_HUMAN      SKE-W-QPAV---QILLY----S-LIFLLS-VLGNTLVITVLI--R--N-------KR--
sp|P32239|GASR_HUMAN       TRE-L-ELAI---RITLY----A-VIFLMS-VGGNMLIIVVLG--L--S-------RR--
sp|Q16581|C3AR_HUMAN       EPP----VIL---SMVIL----S-LTFLLG-LPGNGLVLWVAG----LK--------M--
sp|P21730|C5AR_HUMAN       RVP----DIL---ALVIF----A-VVFLVG-VLGNALVVWVTA----FE--------A--
sp|Q9P296|C5ARL_HUMAN      DPL----RVA---PLPLY----A-AIFLVG-VPGNAMVAWVAG----KV--------A--
sp|P21728|DRD1_HUMAN       DFS---VRIL---TACFL----S-LLILST-LLGNTLVCAAVI--R--F-------RH--
sp|P14416|DRD2_HUMAN       -RP---HYNY---YATLL----T-LLIAVI-VFGNVLVCMAVS--R--E-------KA--
sp|P35462|DRD3_HUMAN       -AR---PHAY---YALSY----C-ALILAI-VFGNGLVCMAVL--K--E-------RA--
sp|P21917|DRD4_HUMAN       LAG---QGAA---ALVGG----V-LLIGAV-LAGNSLVCVSVA--T--E-------RA--
sp|P21918|DRD5_HUMAN       S------QVV---TACLL----T-LLIIWT-LLGNVLVCAAIV--R-SR-------HL--
sp|P25101|EDNRA_HUMAN      KIT-SAFKYI---NTVIS----C-TIFIVG-MVGNATLLRIIY--Q--N-------KC--
sp|P24530|EDNRB_HUMAN      EIK-ETFKYI---NTVVS----C-LVFVLG-IIGNSTLLRIIY--K--N-------KC--
sp|Q99527|GPER_HUMAN       YVI----GLF---LSCLY----TIFLFPIG-FVGNILILVVNI----SF--------R--
sp|P21462|FPR1_HUMAN       LFL----DII---TYLVF----A-VTFVLG-VLGNGLVIWVAG----FR--------M--
sp|P25090|FPR2_HUMAN       TVL----RIL---PLVVL----G-VTFVLG-VLGNGLVIWVAG----FR--------M--
sp|P25089|FPR3_HUMAN       TVL----WIF---SLLVH----G-VTFVFG-VLGNGLVIWVAG----FR--------M--
sp|O14842|FFAR1_HUMAN      DLP----PQL---SFGLYV---A-AFAL-G-FPLNVLAIRGAT--A-HAR-----LRL--
sp|O15552|FFAR2_HUMAN      DWK----SSL---ILMAY----I-IIFLTG-LPANLLALRAFV--G-RI--------R--
sp|O14843|FFAR3_HUMAN      SGN----HWF---VFSVY----L-LTFLVG-LPLNLLALVVFV--G-KL--------Q--
sp|O15529|GPR42_HUMAN      SGN----HWF---VFSVY----L-LTFLVG-LPLNLLALVVFV--G-KL--------R--
sp|P47211|GALR1_HUMAN      GIG--VENFV---TLVVF----G-LIFALG-VLGNSLVITVLA--R--SK------PG--
sp|O43603|GALR2_HUMAN      GWH--PEAVI---VPLLF----A-LIFLVG-TVGNTLVLAVLL--R--GG------QA--
sp|O60755|GALR3_HUMAN      PGS--VGAVA---VPVVF----A-LIFLLG-TVGNGLVLAVLL--Q--PG------PS--
sp|Q92847|GHSR_HUMAN       LFP-APLLAG---VTATC----V-ALFVVG-IAGNLLTMLVVS--R--F-------RE--
sp|P23945|FSHR_HUMAN       NPCE---DIM---GYNILRVLIWFISIL-A-ITGNIIVLVILT--T-S--------QY--
sp|P22888|LSHR_HUMAN       NPCE---DIM---GYDFLRVLIWLINIL-A-IMGNMTVLFVLL--T-S--------RY--
sp|P16473|TSHR_HUMAN       NPCE---DIM---GYKFLRIVVWFVSLL-A-LLGNVFVLLILL--T-S--------HY--
sp|P30968|GNRHR_HUMAN      KIR----VTV---TFFL--------FLL-S-ATFNASFLLKLQ--K-WTQ-----KKE--
sp|Q96P88|GNRR2_HUMAN      ------------------------------------------------------------
sp|P35367|HRH1_HUMAN       ASP---QLMP---LVVVL----S-TICLVT-VGLNLLVLYAVR--S--E-------RK--
sp|P25021|HRH2_HUMAN       STA---CKIT---ITVVL----A-VLILIT-VAGNVVVCLAVG--L--N-------RR--
sp|Q9Y5N1|HRH3_HUMAN       S---AAWTAV---LAALM----A-LLIVAT-VLGNALVMLAF---V-AD-------SS--
sp|Q9H3N8|HRH4_HUMAN       SLS------T---RV--TLAFFMSLVAFAI-MLGNALVILAFV--V-D-------KNL--
sp|Q9BXC0|HCAR1_HUMAN      DTI----SQV---MPPLL----I-VAFVLG-ALGNGVALCGFC--F-HM--------K--
sp|Q8TDS4|HCAR2_HUMAN      DFI----VKV---LPPVL----G-LEFIFG-LLGNGLALWIFC--F-HL--------K--
sp|P49019|HCAR3_HUMAN      DFI----AKV---LPPVL----G-LEFIFG-LLGNGLALWIFC--F-HL--------K--
sp|Q969F8|KISSR_HUMAN      SPR-AVDAWL---VPLFF----A-ALMLLG-LVGNSLVIYVIC--R--H-------KP--
sp|Q15722|LT4R1_HUMAN      EFI----SLL---AIILL----S-VALAVG-LPGNSFVVWSIL----KR--------M--
sp|Q9NPC1|LT4R2_HUMAN      TSR-----AT---GTAFLL---L-AALL-G-LPGNGFVVWSLA--G-W--------RP--
sp|Q9Y271|CLTR1_HUMAN      DFR----NQV---YSTLY----S-MISVVG-FFGNGFVLYVLI--K-TY--------H--
sp|Q9NS75|CLTR2_HUMAN      NFK----REF---FPIVY----L-IIFFWG-VLGNGLSIYVFL--Q-PY--------K--
sp|Q8TDS5|OXER1_HUMAN      SLV----SAF---LAPIL----A-LEFVLG-LVGNSLALFIFC--I-HT--------R--
sp|Q92633|LPAR1_HUMAN      S-K-----LV---MG--LG-IT---VCIFI-MLANLLVMVAIY--V-N-------RRF--
sp|Q9HBW0|LPAR2_HUMAN      D-V-----VV---VA--LG-LT---VSVLV-LLTNLLVIAAIA--S-N-------RRF--
sp|Q9UBY5|LPAR3_HUMAN      KLV-----IV---LC--VG-TF---FCLFI-FFSNSLVIAAVI--K-N-------RKF--
sp|Q99677|LPAR4_HUMAN      SFK----YNL---NGAVY----S-VVFILG-LITNSVSLFVFC--F-RM--------K--
sp|Q9H1C0|LPAR5_HUMAN      RPT----HRL---HLVVY----S-LVLAAG-LPLNALALWVFL--R-AL--------R--
sp|P21453|S1PR1_HUMAN      SIK-----LT---SV--VF-IL---ICCFI-ILENIFVLLTIW--K-T-------KKF--
sp|O95136|S1PR2_HUMAN      SRQ-----VA---SA--FI-VI---LCCAI-VVENLLVLIAVA--R-N-------SKF--
sp|Q99500|S1PR3_HUMAN      GST-----LT---TV--LF-LV---ICSFI-VLENLMVLIAIW--K-N-------NKF--
sp|O95977|S1PR4_HUMAN      GLG-----AL---RG--LS-VA---ASCLV-VLENLLVLAAIT--S-H-------MRS--
sp|Q9H228|S1PR5_HUMAN      GLR-----AD---AV--VC-LA---VCAFI-VLENLAVLLVLG--R-H-------PRF--
sp|Q99705|MCHR1_HUMAN      SYI----NII---MPSVF----G-TICLLG-IIGNSTVIFAVV--K-KS--------K--
sp|Q969V1|MCHR2_HUMAN      VVD----TVI---LPSMI----G-IICSTG-LVGNILIVFTII--R-SR--------K--
sp|Q01726|MSHR_HUMAN       E------VSI---SDGLF----L-SLGLVS-LVENALVVATI---A-KN-------RN--
sp|Q01718|ACTHR_HUMAN      R------VVL---PEEIF----F-TISIVG-VLENLIVLLAV---F-KN-------KN--
sp|P41968|MC3R_HUMAN       Q------VFI---KPEVF----L-SLGIVS-LLENILVILAV---V-RN-------GN--
sp|P32245|MC4R_HUMAN       Q------LFV---SPEVF----V-TLGVIS-LLENILVIVAI---A-KN-------KN--
sp|P33032|MC5R_HUMAN       D------MGI---AVEVF----L-TLGVIS-LLENILVIGAI---V-KN-------KN--
sp|P48039|MTR1A_HUMAN      RPS-W-LASA---LACVL----I-FTIVVD-ILGNLLVILSVY--R--N-------KK--
sp|P49286|MTR1B_HUMAN      RPP-W-VAPA---LSAVL----I-VTTAVD-VVGNLLVILSVL--R--N-------RK--
sp|O43193|MTLR_HUMAN       PFP-LGALVP---VTAVC----L-CLFVVG-VSGNVVTVMLIG--R--Y-------RD--
sp|Q9HB89|NMUR1_HUMAN      PQQ-TELFMP---ICATY----L-LIFVVG-AVGNGLTCLVIL--R--H-------KA--
sp|Q9GZQ4|NMUR2_HUMAN      PRR-SHFFLP---VSVVY----V-PIFVVG-VIGNVLVCLVIL--Q--H-------QA--
sp|Q9GZQ6|NPFF1_HUMAN      HTS-P-VAAM---FIVAY----A-LIFLLC-MVGNTLVCFIVL--K--N-------RH--
sp|Q9Y5X5|NPFF2_HUMAN      HQP-Q-VAAI---FIISY----F-LIFFLC-MMGNTVVCFIVM--R--N-------KH--
sp|Q6W5P4|NPSR1_HUMAN      ----YSFKTE---QLITL----W-VLFVFT-IVGNSVVLFSTW--R--R-------K---
sp|P48145|NPBW1_HUMAN      --A--PLAVA---VPVVY----A-VICAVG-LAGNSAVLYVLL--R--AP------RM--
sp|P48146|NPBW2_HUMAN      -----FLYVL---LPAVY----S-GICAVG-LTGNTAVILVIL--R--AP------KM--
sp|P25929|NPY1R_HUMAN      LPL-A-MIFT---LALAY----G-AVIILG-VSGNLALIIIIL--K--Q-------KE--
sp|P49146|NPY2R_HUMAN      KLI-E-VQVV---LILAY----C-SIILLG-VIGNSLVIHVVI--K--F-------KS--
sp|P50391|NPY4R_HUMAN      DSV-D-VMVF---IVTSY----S-IETVVG-VLGNLCLMCVTV--R--Q-------KE--
sp|Q15761|NPY5R_HUMAN      SVD-D-LQYF---LIGLY----T-FVSLLG-FMGNLLILMALM--K--K-------RN--
sp|Q99463|NPY6R_HUMAN      PPS-P-ALLL---LCIAY----T-VVLIVG-LFGNLSLIIIIF--K-KQ-------RK--
sp|P30989|NTR1_HUMAN       NTD-IYSKVL---VTAVY----L-ALFVVG-TVGNTVTAFTLA--R--K-------KSLQ
sp|O95665|NTR2_HUMAN       DTRLW-AKVL---FTALYA---L-IWAL-G-AAGNALSAHVVL-------------KA--
sp|P41143|OPRD_HUMAN       SSL--ALAIA---ITALY----S-AVCAVG-LLGNVLVMFGIV--R--YT------KM--
sp|P41145|OPRK_HUMAN       ISP--AIPVI---ITAVY----S-VVFVVG-LVGNSLVMFVII--R--YT------KM--
sp|P35372|OPRM_HUMAN       PSM--ITAIT---IMALY----S-IVCVVG-LFGNFLVMYVIV--R--YT------KM--
sp|P41146|OPRX_HUMAN       LPL--GLKVT---IVGLY----L-AVCVGG-LLGNCLVMYVIL--R--HT------KM--
sp|O43613|OX1R_HUMAN       YPK-Q-YEWV---LIAAY----V-AVFVVA-LVGNTLVCLAVW--R--N-------HH--
sp|O43614|OX2R_HUMAN       HPK-E-YEWV---LIAGY----I-IVFVVA-LIGNVLVCVAVW--K--N-------HH--
sp|P47900|P2RY1_HUMAN      GFQ----FYY---LPAVY----I-LVFIIG-FLGNSVAIWMFV--F-HM--------K--
sp|P41231|P2RY2_HUMAN      DFK----YVL---LPVSY----G-VVCVPG-LCLNAVALYIFL--C-RL--------K--
sp|P51582|P2RY4_HUMAN      DFK----FIL---LPVSY----A-VVFVLG-LGLNAPTLWLFI--F-RL--------R--
sp|Q15077|P2RY6_HUMAN      NFK----QLL---LPPVY----S-AVLAAG-LPLNICVITQIC--T-SR--------R--
sp|Q96G91|P2Y11_HUMAN      GFQ----GDF---LWPILV---V-EFLV-A-VASNGLALYRFS--I-RKQ-----RPW--
sp|Q9H244|P2Y12_HUMAN      KIT----QVL---FPLLY----T-VLFFVG-LITNGLAMRIFF--Q-IR--------S--
sp|Q9BPV8|P2Y13_HUMAN      RIV----QLV---FPALY----T-VVFLTG-ILLNTLALWVFV--H-IP--------S--
sp|Q15391|P2Y14_HUMAN      LIT----QQI---IPVLY----C-MVFIAG-ILLNGVSGWIFF--Y-VP--------S--
sp|Q96P65|QRFPR_HUMAN      LPG-R-AKLA---LVLTG----V-LIFALA-LFGNALVFYVVT--R--S-------KA--
sp|P25105|PTAFR_HUMAN      EFR----YTL---FPIVY----S-IIFVLG-VIANGYVLWVFA--R-LY----PC--K--
sp|Q8TCW9|PKR1_HUMAN       ----FAAKIV---IGMAL----V-GIMLVC-GIGNFIFIAALV--R--Y-------KK--
sp|Q8NFJ6|PKR2_HUMAN       ----FAAKIV---IGIAL----A-GIMLVC-GIGNFVFIAALT--R--Y-------KK--
sp|P49683|PRLHR_HUMAN      LVH-Q-LKGL---IVLLY----S-VVVVVG-LVGNCLLVLVIA--R--V-------RR--
sp|Q13258|PD2R_HUMAN       GNS-----AV---M-G------G-VLFSTG-LLGNLLALGLLA--R-SGLGWCSRR-P--
sp|Q9Y5Y4|PD2R2_HUMAN      RYI----DHA---AVLLH----G-LASLLG-LVENGVILFVVG----CR--------M--
sp|P34995|PE2R1_HUMAN      GAS-----PA---L-P------I-FSMTLG-AVSNLLALALLA--Q-AAG-----RLR--
sp|P43116|PE2R2_HUMAN      GES-----PA---I-S------S-VMFSAG-VLGNLIALALLA--R-RWRGDVGCSAG--
sp|P43115|PE2R3_HUMAN      SVS-----VA---F-P------I-TMLLTG-FVGNALAMLLVS--R-SYR-----RR---
sp|P35408|PE2R4_HUMAN      NSP-----VT---I-P------A-VMFIFG-VVGNLVAIVVLC--K-S---------R--
sp|P43088|PF2R_HUMAN       RLS-----VF---F-S------V-IFMTVG-ILSNSLAIAILM--K-AYQ-----RFR--
sp|P43119|PI2R_HUMAN       SVG-----PA---T-S------T-LMFVAG-VVGNGLALGILS--A-R------------
sp|P21731|TA2R_HUMAN       -------------------------FCVVG-LASNLLALSVLA--G-A-------RQG--
sp|P25116|PAR1_HUMAN       SWL----TLF---VPSVY----T-GVFVVS-LPLNIMAIVVFI--L-KM--------K--
sp|P55085|PAR2_HUMAN       KLT----TVF---LPIVY----T-IVFVVG-LPSNGMALWVFL--F-RT--------K--
sp|O00254|PAR3_HUMAN       SLS----TKL---IPAIY----L-LVFVVG-VPANAVTLWMLF--F-RT-----------
sp|Q96RI0|PAR4_HUMAN       WVP----TRL---VPALY----G-LVLVVG-LPANGLALWVLA--T-QA-----------
sp|Q9HBX9|RXFP1_HUMAN      SSLE---NLL---ASIIQRVFVWVVSAV-T-CFGNIFVICMRP--Y-I--------RS--
sp|Q8WXD0|RXFP2_HUMAN      SSFE---DLL---ANNILRIFVWVIAFI-T-CFGNLFVIGMRS--F-I--------KA--
sp|Q9NSD7|RL3R1_HUMAN      ARV----RIL---ISVVY----W-VVCALG-LAGNLLVLYLMK--S-MQ--------G--
sp|Q8TDU9|RL3R2_HUMAN      LAL----RLM---VALAY----G-LVGAIG-LLGNLAVLWVLS--N-CA--------R--
sp|P30872|SSR1_HUMAN       EGQ--GSAIL---ISFIY----S-VVCLVG-LCGNSMVIYVIL--R--YA------KM--
sp|P30874|SSR2_HUMAN       YDL--TSNAV---LTFIY----F-VVCIIG-LCGNTLVIYVIL--R--YA------KM--
sp|P32745|SSR3_HUMAN       GLA--VSGVL---IPLVY----L-VVCVVG-LLGNSLVIYVVL--R--HT------AS--
sp|P31391|SSR4_HUMAN       ARA--AGMVA---IQCIY----A-LVCLVG-LVGNALVIFVIL--R--YA------KM--
sp|P35346|SSR5_HUMAN       -AG--ARAVL---VPVLY----L-LVCAAG-LGGNTLVIYVVL--R--FA------KM--
sp|P25103|NK1R_HUMAN       QPA-W-QIVL---WAAAY----T-VIVVTS-VVGNVVVMWIIL--A--H-------KR--
sp|P21452|NK2R_HUMAN       MPS-W-QLAL---WATAY----L-ALVLVA-VTGNAIVIWIIL--A--H-------RR--
sp|P29371|NK3R_HUMAN       QPS-W-RIAL---WSLAY----G-VVVAVA-VLGNLIVIWIIL--A--H-------KR--
sp|P34981|TRFR_HUMAN       VVA-LEYQVV---TILLV----L-IICGLG-IVGNIMVVLVVM--R--T-------KH--
sp|Q96RJ0|TAAR1_HUMAN      SND---VRAS---LYSLM----V-LIILTT-LVGNLIVIVSIS--H--F-------KQ--
sp|Q9UKP6|UR2R_HUMAN       EDL--VATGT---IGTLL----S-AMGVVG-VVGNAYTLVVTC--R--SL------RA--
sp|P37288|V1AR_HUMAN       ----EELAKL---EIAVL----A-VTFAVA-VLGNSSVLLALH--R--T-------PR--
sp|P47901|V1BR_HUMAN       ----EELAKV---EIGVL----A-TVLVLA-TGGNLAVLLTLG--Q--L-------GR--
sp|P30518|V2R_HUMAN        ----PLLARA---ELALL----S-IVFVAV-ALSNGLVLAALA--R--R-------GR--
sp|P30559|OXYR_HUMAN       ----EALARV---EVAVL----C-LILLLA-LSGNACVLLALR--T--T-------RQ--
sp|O00421|CCRL2_HUMAN      ALS----AQL---VPSLC----S-AVFVIG-VLDNLLVVLILV----KY--------K--
sp|Q99788|CML1_HUMAN       RVT----RIF---LVVVY----S-IVCFLG-ILGNGLVIIIAT----FK--------M--
sp|P46091|GPR1_HUMAN       GVV----HWV---SLVLY----C-LAFVLG-IPGNAIVIWFTG----FK--------W--
sp|P46089|GPR3_HUMAN       KAW---DVV--------L----C-ISGTLV-SCENALVVAIIV--G--T-------PA--
sp|P46093|GPR4_HUMAN       RVD----HLF---PPSLY----I-FVIGVG-LPTNCLALWAAY--R-QV--------Q--
sp|P46095|GPR6_HUMAN       LLP-----AV---NP--WD-VLLCVSGTVI-AGENALVVALIA--S-T-------PAL--
sp|P47775|GPR12_HUMAN      NPW---DIV--------L----C-TSGTLI-SCENAIVVLIIF--H--N-------PS--
sp|P49685|GPR15_HUMAN      PYT----SVF---LPVFY----T-AVFLTG-VLGNLVLMGALH----FK--------P--
sp|Q13304|GPR17_HUMAN      PLE----NML---FASFY----L-LDFILA-LVGNTLALWLFI--R-DH--------K--
sp|Q14330|GPR18_HUMAN      SHP----DEYKIAALVFY----S-CIFIIG-LFVNITALWVFS--C-TT--------K--
sp|Q15760|GPR19_HUMAN      KPG---EVAT---ASIFF----G-ILWLFS-IFGNSLVCLVIH--R--S-------RR--
sp|Q99678|GPR20_HUMAN      LW------LA---LMAVH----G-AIFLAG-LVLNGLALYVFC--C-RT--------R--
sp|Q99679|GPR21_HUMAN      ET--VNFCLL---EVLII----V-FLTVLI-ISGNIIVIFVFH--C-AP-------LL--
sp|Q99680|GPR22_HUMAN      SFQ-----VS---LTGFL----M-LEIVLG-LGSNLTVLVLYC--M-KSN----------
sp|O00155|GPR25_HUMAN      DLP--YGYVY---IPALY----L-AAFAVG-LLGNAFVVWLLA--G--RR----------
sp|Q8NDV2|GPR26_HUMAN      NSW----DAG---LAGLLV---G-TMGV-S-LLSNALVLLCLL--H-SAD-----IRR--
sp|Q9NS67|GPR27_HUMAN      --------GL---KLATLS---L-LLCV-S-LAGNVLFALLIV--R-E--------RS--
sp|O00270|GPR31_HUMAN      TVV----ATA---VGVLL----G-LECGLG-LLGNAVALWTFL--F-RV--------R--
sp|O75388|GPR32_HUMAN      GSL----RPL---TVVIL----S-ASIVVG-VLGNGLVLWMTV----FR--------M--
sp|Q49SQ1|GPR33_HUMAN      PAS----KMI---IALSL----Y-ISSIIG-TITNGLYLWVLR----FK--------M--
sp|Q9UPC5|GPR34_HUMAN      KLL----STV---LTTSY----S-VIFIVG-LVGNIIALYVFL--G-IH--------R--
sp|Q9HC97|GPR35_HUMAN      TWP----PAIKLGFYAYL----G-VLLVLG-LLLNSLALWVFC--C-RM--------Q--
sp|O15354|GPR37_HUMAN      TQE----SYG---AYAVMCLSVV-IFGT-G-IIGNLAVMCIVC--H-N--------YY--
sp|O60883|ETBR2_HUMAN      TES----SYS---AYAIMLLALV-VFAV-G-IVGNLSVMCIVW--H-S--------YY--
sp|O43194|GPR39_HUMAN      EVA-TWIKIT---LILVY----L-IIFVMG-LLGNSATIRVTQ--V--L-------QKKG
sp|Q9Y5Y3|GPR45_HUMAN      LPA-P-LRIS---LAIVM----L-LMTVVG-FLGNTVVCIIVY--Q--R-------PA--
sp|Q13585|MTR1L_HUMAN      ALI-----IF---MF-----CAMVITIVVD-LIGNSMVILAVT--K-N-------KKL--
sp|Q9Y2T5|GPR52_HUMAN      SV--VDVCIF---ETVVI----V-LLTFLI-IAGNLTVIFVFH--C-AP-------LL--
sp|Q9Y2T6|GPR55_HUMAN      M------KTL---QFAVH----I-PTFVLG-LLLNLLAIHGFS--T-FL--------K--
sp|Q9BZJ8|GPR61_HUMAN      R-DVA-SESV---ALFFML---L-LDLT-A-VAGNAAVMAVIA-----------------
sp|Q9BZJ7|GPR62_HUMAN      NASEV-AGSL---GLILAA---V-VEVG-A-LLGNGALLVVVL-----------------
sp|Q9BZJ6|GPR63_HUMAN      LNL-P-LQIT---LSAIM----I-FILFVS-FLGNLVVCLMVY--Q--K-------AA--
sp|Q8IYL9|PSYR_HUMAN       DLD----HYL---FPIVY----I-FVIIVS-IPANIGSLCVSF--L-QA--------K--
sp|Q15743|OGR1_HUMAN       TIH----QTL---APVVY----V-TVLVVG-FPANCLSLYFGY--L-QI--------K--
sp|O95800|GPR75_HUMAN      IHT-----AT---LV--TCTFLLAVIFCLG-SYGNFIVFLSFFDPA-F-------RKF--
sp|Q96P69|GPR78_HUMAN      GPG----EAL---LAGLLV---M-VLAV-A-LLSNALVLLCCA--Y-SAE-----LRT--
sp|Q96P67|GPR82_HUMAN      SSM-----AL---P-IIY----I-LLCIVG-VFGNTLSQWIFL--T-KIG----------
sp|Q9NYM4|GPR83_HUMAN      QNP-T-VKAL---LIVAY----S-FIIVFS-LFGNVLVCHVIF--K--N-------QR--
sp|Q9NQS5|GPR84_HUMAN      --R-----YV---AV-----SWGVVVAVTG-TVGNVLTLLALA--I-Q-------PKL--
sp|P60893|GPR85_HUMAN      --------FL---KLTSLG---F-IIGV-S-VVGNLLISILLV--K-D--------KT--
sp|Q9BY21|GPR87_HUMAN      EFD----TIV---LPVLY----L-IIFVAS-ILLNGLAVWIFF--H-IR--------N--
sp|Q9GZN0|GPR88_HUMAN      GRR-----IP---VSLLYS---G-LAIG-G-TLANGMVIYLVS--S-F--------RK--
sp|Q96P66|GP101_HUMAN      AHG-----II---RS-----TVLVIFLAAS-FVGNIVLALVLQ--R-K-------PQL--
sp|Q8TDV5|GP119_HUMAN      -ME-----SS---FS--FG-VILAVLASLI-IATNTLVAVAVL--L-L-------IHK--
sp|Q5NUL3|FFAR4_HUMAN      DHRLV-LAAV---ETTVLV---L-IFAV-S-LLGNVCALVLVA----R--------RR--
sp|Q9UNW8|GP132_HUMAN      EES----RIV---LVVVY----S-AVCTLG-VPANCLTAWLAL--L-QV--------L--
sp|Q8IZ08|GP135_HUMAN      SHGAA--VAA---QALVLL---L-IFLL-S-SLGNCAVMGVIV--K-H--------RQ--
sp|Q6DWJ6|GP139_HUMAN      G-------FV---PVVYY----S-LLLCLG-LPANILTVIILS--Q-LV-------AR--
sp|Q7Z602|GP141_HUMAN      VTP-----HL---I-SLY----F-IVLIGG-LVGVISILFLLV--K-MNT----------
sp|Q7Z601|GP142_HUMAN      RSPCV-AGVI---PVIYYS---V-LLGL-G-LPVSLLTAVALA--R-LA-------TR--
sp|Q96CH1|GP146_HUMAN      DLQ-----LG---LSLLS----L-LGLVVG-VPVG------LC--Y-NAL----------
sp|Q8TDV2|GP148_HUMAN      RVP----SSM---LYWLFL---PSSLLAAATLAVSPLLLVTIL--R-NQR-----LRQ--
sp|Q86SP6|GP149_HUMAN      NPP----GTL---NIYLFCLTCL-MTFA-A-LVGSIYSLISLL-------------KM--
sp|Q8NGU9|GP150_HUMAN      GPP----SRR---VRLVFL---GVILVV-A-VAGNTTV-LCRL--C-GGG-----GPW--
sp|Q8TDV0|GP151_HUMAN      DSQDW-R-TI---IPALLV---A-VCLV-G-FVGNLCVIGILL--H----------NA--
sp|Q8TDT2|GP152_HUMAN      PQG-----GW---DTVFLV---A-LLLL-G-LPANGLMAWLAG----S--------QA--
sp|Q6NV75|GP153_HUMAN      RLP----GSA---VGWLVC---G-GL---S-LLANAWGILSVG----AKQ-----KKW--
sp|Q9UJ42|GP160_HUMAN      NQP-----LD---VNYLLF---L-IILG-K-ILLNILT----L--G-M--------RR--
sp|Q8N6U8|GP161_HUMAN      I------ITQ---FIA-I----I-VITIFV-CLGNLVIVVTL---Y-KK-------SY--
sp|Q16538|GP162_HUMAN      SLR----SNA---LSWLAC---G-LL---A-LLANAWIILSIS----AKQ-----QKH--
sp|O14626|GP171_HUMAN      D------LEP---FTYFF----Y-LVFLVG-IIGSCFATWAFI--Q-KN--------T--
sp|Q9NS66|GP173_HUMAN      --------YV---KLVLLG---L-IMCV-S-LAGNAILSLLVL--K-E--------RA--
sp|Q9BXC1|GP174_HUMAN      DFR----YFI---YAVTY----T-VILVPG-LIGNILALWVFY--G-YM--------K--
sp|Q14439|GP176_HUMAN      ------R-QF---TTTVQV---V-IFIG-S-LLGNFMVLWSTC--R-T--------TV--
sp|O15218|GP182_HUMAN      STK----RVV---LFALY----L-AMFVVG-LVENLLVICVNW----RG--------S--
sp|P32249|GP183_HUMAN      STA----RIV---MPLHY----S-LVFIIG-LVGNLLALVVIV--Q-NR--------K--
sp|Q9BXB1|LGR4_HUMAN       KPCE---YLL---GSWMIRLTVWFIFLV-A-LFFNLLVILTTF--A-S--------CT--
sp|O75473|LGR5_HUMAN       KPCE---HLL---DGWLIRIGVWTIAVL-A-LTCNALVTSTVF--R-S--------PL--
sp|Q9HBX8|LGR6_HUMAN       KPCE---YLF---ESWGIRLAVWAIVLL-S-VLCNGLVLLTVF--AGG--------PV--
sp|P43657|LPAR6_HUMAN      SFK----YTL---YGCMF----S-MVFVLG-LISNCVAIYIFI--C-VL--------K--
sp|P04201|MAS_HUMAN        RQI-----PI---VHWVIM---S-ISPV-G-FVENGILLWFLC----F--------RM--
sp|P35410|MAS1L_HUMAN      LPL-----NI---IAPKAV---L-VSLC-G-VLLNGTVFWLLC----C--------G---
sp|Q8TDS7|MRGRD_HUMAN      TAY-----LV---LSSLAM---F-TCLC-G-MAGNSMVIWLLG----F--------RM--
sp|Q86SM8|MRGRE_HUMAN      AFN-----LI---ILSLTE---G-LGLG-G-LLGNGAVLWLLS----S--------NV--
sp|Q96AM1|MRGRF_HUMAN      PPP-----AV---MNYIFL---L-LCLC-G-LVGNGLVLWFFG----F--------SI--
sp|Q86SM5|MRGRG_HUMAN      TFD-----SV---VFYLTL---I-VGLG-G-PVGNGLVLWNLG----F--------RI--
sp|Q96LB2|MRGX1_HUMAN      KQT-----LS---LTVLTC---I-VSLV-G-LTGNAVVLWLLG----C--------RM--
sp|Q96LB1|MRGX2_HUMAN      KET-----LI---PVFLIL---F-IALV-G-LVGNGFVLWLLG----F--------RM--
sp|Q96LB0|MRGX3_HUMAN      KQT-----LS---FTGLTC---I-VSLV-A-LTGNAVVLWLLG----C--------RM--
sp|Q96LA9|MRGX4_HUMAN      NQT-----LS---FTVLTC---I-ISLV-G-LTGNAVVLWLLG----Y--------RM--
sp|Q9H1Y3|OPN3_HUMAN       SPGTYER------LALLLG---S-IGLL-G-VGNNLLVLVLYY--K-F--------QR--
sp|Q6U736|OPN5_HUMAN       SKLSWEADLV---AGFYLT---I-IGIL-S-TFGNGYVLYMSS--R-R--------KK--
sp|Q96P68|OXGR1_HUMAN      PLK----MHY---LPVIY----G-IIFLVG-FPGNAVVISTYI--F-KM--------R--
sp|Q86VZ1|P2RY8_HUMAN      PAI----AVA---LPVVY----S-LVAAVS-IPGNLFSLWVLC--R-RM--------G--
sp|O00398|P2Y10_HUMAN      KFQ----YSL---YATTY----I-LIFIPG-LLANSAALWVLC--R-FI--------S--
sp|Q9BXA5|SUCR1_HUMAN      ALE----KYY---LSIFY----G-IEFVVG-VLGNTIVVYGYI--F-SL--------K--
sp|Q9P1P5|TAAR2_HUMAN      SLG---VRVA---MYSFM----A-GSIFIT-IFGNLAMIISIS--Y--F-------KQ--
sp|Q9P1P4|TAAR3_HUMAN      --------VF---GYDW--------SHDYP-LFGNLVIMVSIS--H--F-------KQ--
sp|O14804|TAAR5_HUMAN      TLG---IQLV---IYLAC----A-AGMLII-VLGNVFVAFAVS--Y--F-------KA--
sp|Q96RI8|TAAR6_HUMAN      SPG---SRVI---LYIVF----G-FGAVLA-VFGNLLVMISIL--H--F-------KQ--
sp|Q969N4|TAAR8_HUMAN      SPG---SRVI---LYTAF----S-FGSLLA-VFGNLLVMTSVL--H--F-------KQ--
sp|Q96RI9|TAAR9_HUMAN      SPG---PRSI---LYAVL----G-FGAVLA-AFGNLLVMIAIL--H--F-------KQ--
sp|O00590|CCBP2_HUMAN      SFG----KVF---LPVFY----S-LIFVLG-LSGNLLLLMVLL----RY--------V--
sp|Q9NPB9|CCRL1_HUMAN      EFA----KVF---LPVFL----T-IVFVIG-LAGNSMVVAIYA----YY--------K--
sp|Q16570|DUFFY_HUMAN      ------------------------DSFPDG-DYGANLEAAAPC--H-S------CNL---
                                                                                       

sp|P08908|5HT1A_HUMAN      -L-Q-------N--V-ANYLIGSLAVTDLMVSV--L-VLPMAAL-YQVL--------NK-
sp|P28222|5HT1B_HUMAN      -L-H-------T--P-ANYLIASLAVTDLLVSI--L-VMPISTM-YTVT--------GR-
sp|P28221|5HT1D_HUMAN      -L-H-------T--P-ANYLIGSLATTDLLVSI--L-VMPISIA-YTIT--------HT-
sp|P28566|5HT1E_HUMAN      -L-H-------Q--P-ANYLICSLAVTDLLVAV--L-VMPLSII-YIVM--------DR-
sp|P30939|5HT1F_HUMAN      -L-H-------H--P-ANYLICSLAVTDFLVAV--L-VMPFSIV-YIVR--------ES-
sp|P28223|5HT2A_HUMAN      -L----Q----N--A-TNYFLMSLAIADMLLGF--L-VMPVSMLTILYG--------YR-
sp|P41595|5HT2B_HUMAN      -L----Q----Y--A-TNYFLMSLAVADLLVGL--F-VMPIALLTIMFE--------AM-
sp|P28335|5HT2C_HUMAN      -L----H----N--A-TNYFLMSLAIADMLVGL--L-VMPLSLLAILYD--------YV-
sp|Q13639|5HT4R_HUMAN      -L-R-------K--IKTNYFIVSLAFADLLVSV--L-VMPFGAI-ELVQ--------DI-
sp|P47898|5HT5A_HUMAN      -F-H-------R--V-PHNLVASMAVSDVLVAA--L-VMPLSLV-HELS-------GRR-
sp|P50406|5HT6R_HUMAN      -L----R----N--T-SNFFLVSLFTSDLMVGL--V-VMPPAML-NALY--------GR-
sp|P34969|5HT7R_HUMAN      -L-R-------Q--P-SNYLIVSLALADLSVAV--A-VMPFVSV-TDLI-------GGK-
sp|P11229|ACM1_HUMAN       -L-K-------T--V-NNYFLLSLACADLIIGT--F-SMNLYTT-YLLM--------GH-
sp|P08172|ACM2_HUMAN       -L-Q-------T--V-NNYFLFSLACADLIIGV--F-SMNLYTL-YTVI--------GY-
sp|P20309|ACM3_HUMAN       -L-K-------T--V-NNYFLLSLACADLIIGV--I-SMNLFTT-YIIM--------NR-
sp|P08173|ACM4_HUMAN       -L-Q-------T--V-NNYFLFSLACADLIIGA--F-SMNLYTV-YIIK--------GY-
sp|P08912|ACM5_HUMAN       -L-K-------T--V-NNYYLLSLACADLIIGI--F-SMNLYTT-YILM--------GR-
sp|P30542|AA1R_HUMAN       -L----R----D--A-TFCFIVSLAVADVAVGA--L-VIPLAIL-INIG--------PQ-
sp|P29274|AA2AR_HUMAN      -L----Q----N--V-TNYFVVSLAAADIAVGV--L-AIPFAIT-ISTG--------FC-
sp|P29275|AA2BR_HUMAN      -L-Q-------T--P-TNYFLVSLAAADVAVGL--F-AIPFAIT-ISLG--------FC-
sp|P33765|AA3R_HUMAN       -L----Q----T--T-TFYFIVSLALADIAVGV--L-VMPLAIV-VSLG--------IT-
sp|P35348|ADA1A_HUMAN      -L-H-------S--V-THYYIVNLAVADLLLTS--T-VLPFSAI-FEVL--------GY-
sp|P35368|ADA1B_HUMAN      -L-R-------T--P-TNYFIVNLAMADLLLSF--T-VLPFSAA-LEVL--------GY-
sp|P25100|ADA1D_HUMAN      -L-Q-------T--V-TNYFIVNLAVADLLLSA--T-VLPFSAT-MEVL--------GF-
sp|P08913|ADA2A_HUMAN      -L-K-------A--P-QNLFLVSLASADILVAT--L-VIPFSLA-NEVM--------GY-
sp|P18089|ADA2B_HUMAN      -L-R-------A--P-QNLFLVSLAAADILVAT--L-IIPFSLA-NELL--------GY-
sp|P18825|ADA2C_HUMAN      -L-R-------A--P-QNLFLVSLASADILVAT--L-VMPFSLA-NELM--------AY-
sp|P08588|ADRB1_HUMAN      -L-Q-------T--L-TNLFIMSLASADLVMGL--L-VVPFGAT-IVVW--------GR-
sp|P07550|ADRB2_HUMAN      -L-Q-------T--V-TNYFITSLACADLVMGL--A-VVPFGAA-HILM--------KM-
sp|P13945|ADRB3_HUMAN      -L-Q-------T--M-TNVFVTSLAAADLVMGL--L-VVPPAAT-LALT--------GH-
sp|P30556|AGTR1_HUMAN      ---K-LK----T--V-ASVFLLNLALADLCFL---L-TLPLWAV-YTAM-------EYR-
sp|P50052|AGTR2_HUMAN      ---G-PK----K--V-SSIYIFNLAVADLLLL---A-TLPLWAT-YYSY-------RYD-
sp|P35414|APJ_HUMAN        ---E-KR----R--S-ADIFIASLAVADLTFV---V-TLPLWAT-YTYR-------DYD-
sp|Q8TDU6|GPBAR_HUMAN      -RSP-P----------AGCFFLSLLLAGLLTGL--A-LPTL--P---G-L------WNQ-
sp|P28336|NMBR_HUMAN       ------R----S--V-PNIFISNLAAGDLLLLL--T-CVPVDAS-RYFF--------DE-
sp|P30550|GRPR_HUMAN       ------R----N--V-PNLFISSLALGDLLLLI--T-CAPVDAS-RYLA--------DR-
sp|P32247|BRS3_HUMAN       ------Q----T--V-PNIFITSLAFGDLLLLL--T-CVPVDAT-HYLA--------EG-
sp|P46663|BKRB1_HUMAN      ---R-QL----N--V-AEIYLANLAASDLVFV---L-GLPFWAE-NIWN-------QFN-
sp|P30411|BKRB2_HUMAN      ---S-SC----T--V-AEIYLGNLAAADLILA---C-GLPFWAI-TISN-------NFD-
sp|P21554|CNR1_HUMAN       -RCR-P----------SYHFIGSLAVADLLGSV--I-FVYS--F---I-D------FHV-
sp|P34972|CNR2_HUMAN       -RRK-P----------SYLFIGSLAGADFLASV--V-FACS--F---V-N------FHV-
sp|P32246|CCR1_HUMAN       ---R-LK----N--M-TSIYLLNLAISDLLFL---F-TLPFWID-YK-L-------KDD-
sp|P41597|CCR2_HUMAN       ---K-LK----C--L-TDIYLLNLAISDLLFL---I-TLPLWAH-SA---------ANE-
sp|P51677|CCR3_HUMAN       ---R-LR----I--M-TNIYLLNLAISDLLFL---V-TLPFWIH-YV-R-------GHN-
sp|P51679|CCR4_HUMAN       ---R-LR----S--M-TDVYLLNLAISDLLFV---F-SLPFWGY-YA---------ADQ-
sp|P51681|CCR5_HUMAN       ---R-LK----S--M-TDIYLLNLAISDLFFL---L-TVPFWAH-YA---------AAQ-
sp|P51684|CCR6_HUMAN       ---K-AR----S--M-TDVYLLNMAIADILFV---L-TLPFWAV-SH-A-------TGA-
sp|P32248|CCR7_HUMAN       ---R-LK----T--M-TDTYLLNLAVADILFL---L-TLPFWAY-SA---------AKS-
sp|P51685|CCR8_HUMAN       ---K-LR----S--I-TDVYLLNLALSDLLFV---F-SFPFQTY-YL---------LDQ-
sp|P51686|CCR9_HUMAN       ---R-VK----T--M-TDMFLLNLAIADLLFL---V-TLPFWAI-AA---------ADQ-
sp|P46092|CCR10_HUMAN      ---A-AR----S--P-TSAHLLQLALADLLLA---L-TLPFAAA-GA---------LQG-
sp|P25024|CXCR1_HUMAN      ---V-GR----S--V-TDVYLLNLALADLLFA---L-TLPIWAA-SK---------VNG-
sp|P25025|CXCR2_HUMAN      ---V-GR----S--V-TDVYLLNLALADLLFA---L-TLPIWAA-SK---------VNG-
sp|P49682|CXCR3_HUMAN      ---T-AL----S--S-TDTFLLHLAVADTLLV---L-TLPLWAV-DA---------AVQ-
sp|P61073|CXCR4_HUMAN      ---K-LR----S--M-TDKYRLHLSVADLLFV---I-TLPFWAV-DA---------VAN-
sp|P32302|CXCR5_HUMAN      ---Q-TR----S--S-TETFLFHLAVADLLLV---F-ILPFAVA-EG---------SVG-
sp|O00574|CXCR6_HUMAN      ---K-LQ----S--L-TDVFLVNLPLADLVFV---C-TLPFWAY-AG---------IHE-
sp|P25106|CXCR7_HUMAN      ---T-TG----Y--D-THCYILNLAIADLWVV---L-TIPVWVV-SLVQ-------HNQ-
sp|P49238|CX3C1_HUMAN      ---K-PK----S--V-TDIYLLNLALSDLLFV---A-TLPFWTH-YL---------INE-
sp|P46094|XCR1_HUMAN       ---S-LE----S--L-TNIFILNLCLSDLVFA---C-LLPVWIS-PY---------HWG-
sp|P32238|CCKAR_HUMAN      -M----R----T--V-TNIFLLSLAVSDLMLCL--F-CMPFNLI-PNLL--------KD-
sp|P32239|GASR_HUMAN       -L----R----T--V-TNAFLLSLAVSDLLLAV--A-CMPFTLL-PNLM--------GT-
sp|Q16581|C3AR_HUMAN       ---Q--R----T--V-NTIWFLHLTLADLLCC---L-SLPFSLA-HLAL-------QGQ-
sp|P21730|C5AR_HUMAN       ---K--R----T--I-NAIWFLNLAVADFLSC---L-ALPILFT-SIVQ-------HHH-
sp|Q9P296|C5ARL_HUMAN      ---R--R----R--V-GATWLLHLAVADLLCC---L-SLPILAV-PIAR-------GGH-
sp|P21728|DRD1_HUMAN       -L-R-------S--KVTNFFVISLAVSDLLVAV--L-VMPWKAV-AEIA--------GF-
sp|P14416|DRD2_HUMAN       -L-Q-------T--T-TNYLIVSLAVADLLVAT--L-VMPWVVY-LEVV--------GE-
sp|P35462|DRD3_HUMAN       -L-Q-------T--T-TNYLVVSLAVADLLVAT--L-VMPWVVY-LEVT-------GGV-
sp|P21917|DRD4_HUMAN       -L-Q-------T--P-TNSFIVSLAAADLLLAL--L-VLPLFVY-SEVQ-------GGA-
sp|P21918|DRD5_HUMAN       -R----A----N--M-TNVFIVSLAVSDLFVAL--L-VMPWKAV-AEVA--------GY-
sp|P25101|EDNRA_HUMAN      -M----R----N--G-PNALIASLALGDLIYVV--I-DLPINVF-KLLAG---RWPFDH-
sp|P24530|EDNRB_HUMAN      -M----R----N--G-PNILIASLALGDLLHIV--I-DIPINVY-KLLAE---DWPF---
sp|Q99527|GPER_HUMAN       ---E-KM----T--I-PDLYFINLAVADLILV---A-DSLIEVF-NL---------HER-
sp|P21462|FPR1_HUMAN       ---T--H----T--V-TTISYLNLAVADFCFT---S-TLPFFMV-RKAM-------GGH-
sp|P25090|FPR2_HUMAN       ---T--R----T--V-TTICYLNLALADFSFT---A-TLPFLIV-SMAM-------GEK-
sp|P25089|FPR3_HUMAN       ---T--R----T--V-NTICYLNLALADFSFS---A-ILPFRMV-SVAM-------REK-
sp|O14842|FFAR1_HUMAN      -TP-------------SLVYALNLGCSDLLLTV--S-LPLKAVE-ALA--------SGA-
sp|O15552|FFAR2_HUMAN      -----QP----QPAP-VHILLLSLTLADLLLL---L-LLPFKII-EAAS-------NFR-
sp|O14843|FFAR3_HUMAN      -----R-----RPVA-VDVLLLNLTASDLLLL---L-FLPFRMV-EAAN-------GMH-
sp|O15529|GPR42_HUMAN      -----C-----RPVA-VDVLLLNLTASDLLLL---L-FLPFRMV-EAAN-------GMH-
sp|P47211|GALR1_HUMAN      ----KPR----S--T-TNLFILNLSIADLAYLL--F-CIPFQAT-VYAL--------PT-
sp|O43603|GALR2_HUMAN      ------V----S--T-TNLFILNLGVADLCFIL--C-CVPFQAT-IYTL--------DG-
sp|O60755|GALR3_HUMAN      -AWQEPG----S--T-TDLFILNLAVADLCFIL--C-CVPFQAT-IYTL--------DA-
sp|Q92847|GHSR_HUMAN       -L----R----T--T-TNLYLSSMAFSDLLI-F--L-CMPLDLV-R-LWQ---Y---RP-
sp|P23945|FSHR_HUMAN       -KLT-V----------PRFLMCNLAFADLCIGI--Y-LLLIASV-DIHTKSQYHNYAID-
sp|P22888|LSHR_HUMAN       -KLT-V----------PRFLMCNLSFADFCMGL--Y-LLLIASV-DSQTKGQYYNHAID-
sp|P16473|TSHR_HUMAN       -KLN-V----------PRFLMCNLAFADFCMGM--Y-LLLIASV-DLYTHSEYYNHAID-
sp|P30968|GNRHR_HUMAN      -KGK-KL----S--R-MKLLLKHLTLANLLETL--I-VMPLDGM-WNI--------TVQ-
sp|Q96P88|GNRR2_HUMAN      -----------------------------MSAG--N-GTPWDAT-WNI--------TVQ-
sp|P35367|HRH1_HUMAN       -L-H-------T--V-GNLYIVSLSVADLIVGA--V-VMPMNIL-YLLM--------SK-
sp|P25021|HRH2_HUMAN       -L-R-------N--L-TNCFIVSLAITDLLLGL--L-VLPFSAI-YQLS--------CK-
sp|Q9Y5N1|HRH3_HUMAN       -L----R----T--Q-NNFFLLNLAISDFLVGA--F-CIPLYVP-YVLT--------GR-
sp|Q9H3N8|HRH4_HUMAN       -RH--R----------SSYFFLNLAISDFFVGV--I-SIPL--Y-IPH-T------LFE-
sp|Q9BXC0|HCAR1_HUMAN      -----TW----K--P-STVYLFNLAVADFLLM---I-CLPFRTD-YYLR-------RRH-
sp|Q8TDS4|HCAR2_HUMAN      -----SW----K--S-SRIFLFNLAVADFLLI---I-CLPFLMD-NYVR-------RWD-
sp|P49019|HCAR3_HUMAN      -----SW----K--S-SRIFLFNLAVADFLLI---I-CLPFVMD-YYVR-------RSD-
sp|Q969F8|KISSR_HUMAN      -M----R----T--V-TNFYIANLAATDVTFLL--C-CVPFTAL-LYPL--------PG-
sp|Q15722|LT4R1_HUMAN      ---Q-KR----S--V-TALMVLNLALADLAVL---L-TAPFFLH-FL-A-------QGT-
sp|Q9NPC1|LT4R2_HUMAN      -ARG-R-----P--L-AATLVLHLALADGAVLL--L-TPLF----VAFLT------RQA-
sp|Q9Y271|CLTR1_HUMAN      -----KK----S--A-FQVYMINLAVADLLCV---C-TLPLRVV-YYVH-------KGI-
sp|Q9NS75|CLTR2_HUMAN      -----KS----T--S-VNVFMLNLAISDLLFI---S-TLPFRAD-YYLR-------GSN-
sp|Q8TDS5|OXER1_HUMAN      -----PW----T--S-NTVFLVSLVAADFLLI---S-NLPLRVD-YYLL-------HET-
sp|Q92633|LPAR1_HUMAN      --HF-P----------IYYLMANLAAADFFAGL--A-YFYL--M---F-N------TGP-
sp|Q9HBW0|LPAR2_HUMAN      --HQ-P----------IYYLLGNLAAADLFAGV--A-YLFL--M---F-H------TGP-
sp|Q9UBY5|LPAR3_HUMAN      --HF-P----------FYYLLANLAAADFFAGI--A-YVFL--M---F-N------TGP-
sp|Q99677|LPAR4_HUMAN      -----MR----S--E-TAIFITNLAVSDLLFV---C-TLPFKIF-YNFN--------RH-
sp|Q9H1C0|LPAR5_HUMAN      -----VH----S--V-VSVYMCNLAASDLLFT---L-SLPVRLS-YYAL--------HH-
sp|P21453|S1PR1_HUMAN      --HR-P----------MYYFIGNLALSDLLAGV--A-YTAN--L---L-L------SGA-
sp|O95136|S1PR2_HUMAN      --HS-A----------MYLFLGNLAASDLLAGV--A-FVAN--T---L-L------SGS-
sp|Q99500|S1PR3_HUMAN      --HN-R----------MYFFIGNLALCDLLAGI--A-YKVN--I---L-M------SGK-
sp|O95977|S1PR4_HUMAN      --RR-W----------VYYCLVNITLSDLLTGA--A-YLAN--V---L-L------SGA-
sp|Q9H228|S1PR5_HUMAN      --HA-P----------MFLLLGSLTLSDLLAGA--A-YAAN--I---L-L------SGP-
sp|Q99705|MCHR1_HUMAN      -LHW-CN----N--V-PDIFIINLSVVDLLFL---L-GMPFMIH-QLMG-------NGV-
sp|Q969V1|MCHR2_HUMAN      ------K----T--V-PDIYICNLAVADLVHI---V-GMPFLIH-QWAR-------GGE-
sp|Q01726|MSHR_HUMAN       -L----H----S--P-MYCFICCLALSDLLVSG--S-NVLETAVILLLE--------AGA
sp|Q01718|ACTHR_HUMAN      -L----Q----A--P-MYFFICSLAISDMLGSL--Y-KILENILIILRN--------MGY
sp|P41968|MC3R_HUMAN       -L----H----S--P-MYFFLCSLAVADMLVSV--S-NALETIMIAIVH--------SDY
sp|P32245|MC4R_HUMAN       -L----H----S--P-MYFFICSLAVADMLVSV--S-NGSETIVITLLN--------STD
sp|P33032|MC5R_HUMAN       -L----H----S--P-MYFFVCSLAVADMLVSM--S-SAWETITIYLLN--------NKH
sp|P48039|MTR1A_HUMAN      -L----R----N--A-GNIFVVSLAVADLVVAI--Y-PYPLVLM-SIFN--------NG-
sp|P49286|MTR1B_HUMAN      -L----R----N--A-GNLFLVSLALADLVVAF--Y-PYPLILV-AIFY--------DG-
sp|O43193|MTLR_HUMAN       -M----R----T--T-TNLYLGSMAVSDLLI-L--L-GLPFDLY-R-LWR---S---RP-
sp|Q9HB89|NMUR1_HUMAN      -M----R----T--P-TNYYLFSLAVSDLLVLL--V-GLPLELY-E-MWH---N---YP-
sp|Q9GZQ4|NMUR2_HUMAN      -M----K----T--P-TNYYLFSLAVSDLLVLL--L-GMPLEVY-E-MWR---N---YP-
sp|Q9GZQ6|NPFF1_HUMAN      -M----H----T--V-TNMFILNLAVSDLLVGI--F-CMPTTLV-DNLI--------TG-
sp|Q9Y5X5|NPFF2_HUMAN      -M----H----T--V-TNLFILNLAISDLLVGI--F-CMPITLL-DNII--------AG-
sp|Q6W5P4|NPSR1_HUMAN      -----KK----S--R-MTFFVTQLAITDSFTGL--V-NILTDIN-WRFT--------GD-
sp|P48145|NPBW1_HUMAN      ------K----T--V-TNLFILNLAIADELFTL--V--LPINIA-DFLL--------RQ-
sp|P48146|NPBW2_HUMAN      ------K----T--V-TNVFILNLAVADGLFTL--V--LPVNIA-EHLL--------QY-
sp|P25929|NPY1R_HUMAN      -M----R----N--V-TNILIVNLSFSDLLVAI--M-CLPFTFV-YTLM--------DH-
sp|P49146|NPY2R_HUMAN      -M----R----T--V-TNFFIANLAVADLLVNT--L-CLPFTLT-YTLM--------GE-
sp|P50391|NPY4R_HUMAN      -K----A----N--V-TNLLIANLAFSDFLMCL--L-CQPLTAV-YTIM--------DY-
sp|Q15761|NPY5R_HUMAN      -Q----K----T--T-VNFLIGNLAFSDILVVL--F-CSPFTLT-SVLL--------DQ-
sp|Q99463|NPY6R_HUMAN      -A----Q----N--F-TSILIANLSLSDTLVCV--M-CIHFTII-YTLM--------DH-
sp|P30989|NTR1_HUMAN       SL----Q----S--T-VHYHLGSLALSDLLTLL--L-AMPVELY-NFIWV---H---HP-
sp|O95665|NTR2_HUMAN       -RAG-RA----G--R-LRHHVLSLALAGLLLLL--V-GVPVELY-SFVWF------HYP-
sp|P41143|OPRD_HUMAN       ------K----T--A-TNIYIFNLALADALATS--T--LPFQSA-KYLM--------ET-
sp|P41145|OPRK_HUMAN       ------K----T--A-TNIYIFNLALADALVTT--T--MPFQST-VYLM--------NS-
sp|P35372|OPRM_HUMAN       ------K----T--A-TNIYIFNLALADALATS--T--LPFQSV-NYLM--------GT-
sp|P41146|OPRX_HUMAN       ------K----T--A-TNIYIFNLALADTLVLL--T--LPFQGT-DILL--------GF-
sp|O43613|OX1R_HUMAN       -M----R----T--V-TNYFIVNLSLADVLVTA--I-CLPASLL-VDIT--------ES-
sp|O43614|OX2R_HUMAN       -M----R----T--V-TNYFIVNLSLADVLVTI--T-CLPATLV-VDIT--------ET-
sp|P47900|P2RY1_HUMAN      -----PW----S--G-ISVYMFNLALADFLYV---L-TLPALIF-YYFN-------KTD-
sp|P41231|P2RY2_HUMAN      -----TW----N--A-STTYMFHLAVSDALYA---A-SLPLLVY-YYAR-------GDH-
sp|P51582|P2RY4_HUMAN      -----PW----D--A-TATYMFHLALSDTLYV---L-SLPTLIY-YYAA-------HNH-
sp|Q15077|P2RY6_HUMAN      -----AL----T--R-TAVYTLNLALADLLYA---C-SLPLLIY-NYAQ-------GDH-
sp|Q96G91|P2Y11_HUMAN      -HP-------------AVVFSVQLAVSDLLCAL--T-LPPLAAY-LYP--------PKH-
sp|Q9H244|P2Y12_HUMAN      -----K-----S--N-FIIFLKNTVISDLLMI---L-TFPFKIL-SDAK-------LGT-
sp|Q9BPV8|P2Y13_HUMAN      -----S-----S--T-FIIYLKNTLVADLIMT---L-MLPFKIL-SDSH-------LAP-
sp|Q15391|P2Y14_HUMAN      -----S-----K--S-FIIYLKNIVIADFVMS---L-TFPFKIL-GDSG-------LGP-
sp|Q96P65|QRFPR_HUMAN      -M----R----T--V-TNIFICSLALSDLLITF--F-CIPVTML-QNIS--------DN-
sp|P25105|PTAFR_HUMAN      -----KF----N--E-IKIFMVNLTMADMLFL---I-TLPLWIV-YYQN-------QGN-
sp|Q8TCW9|PKR1_HUMAN       -L----R----N--L-TNLLIANLAISDFLVAI--V-CCPFEMD-YYVVR---Q---LS-
sp|Q8NFJ6|PKR2_HUMAN       -L----R----N--L-TNLLIANLAISDFLVAI--I-CCPFEMD-YYVVR---Q---LS-
sp|P49683|PRLHR_HUMAN      -L----H----N--V-TNFLIGNLALSDVLMCT--A-CVPLTLA-YAFE----P---RG-
sp|Q13258|PD2R_HUMAN       -LRP-LP----S--V-FYMLVCGLTVTDLLGK--CL-LSPVV-L-A-AYA-----QNRS-
sp|Q9Y5Y4|PD2R2_HUMAN      ---R--Q----T--V-VTTWVLHLALSDLLAS---A-SLPFFTY-FLAV-------GHS-
sp|P34995|PE2R1_HUMAN      -RRR-SA----A--T-FLLFVASLLATDLAGH--VI-PGALV-L-R-LYT----------
sp|P43116|PE2R2_HUMAN      -RRS-SL----S--L-FHVLVTELVFTDLLGT--CL-ISPVV-L-A-SYA-----RNQT-
sp|P43115|PE2R3_HUMAN      -ESK-RK----K--S-FLLCIGWLALTDLVGQ--LL-TTPVV-I-V-VYL-----SKQR-
sp|P35408|PE2R4_HUMAN      -KEQ-KE----T--T-FYTLVCGLAVTDLLGT--LL-VSPVT-I-A-TYM-----KGQW-
sp|P43088|PF2R_HUMAN       --QK-SK----A--S-FLLLASGLVITDFFGH--LI-NGAIA-V-F-VYA-----SDKE-
sp|P43119|PI2R_HUMAN       -RPA-RP----S--A-FAVLVTGLAATDLLGT--SF-LSPAV-F-V-AYA-----RNSS-
sp|P21731|TA2R_HUMAN       -GSH-TR----S--S-FLTFLCGLVLTDFLGL--LV-TGTIV-V-S-QHA-----ALFE-
sp|P25116|PAR1_HUMAN       -----VK----K--P-AVVYMLHLATADVLFV---S-VLPFKIS-YYFS-------GSD-
sp|P55085|PAR2_HUMAN       -----KK----H--P-AVIYMANLALADLLSV---I-WFPLKIA-YHIH-------GNN-
sp|O00254|PAR3_HUMAN       -----RS----I--C-TTVFYTNLAIADFLFC---V-TLPFKIA-YHLN-------GNN-
sp|Q96RI0|PAR4_HUMAN       -----PR----L--P-STMLLMNLAAADLLLA---L-ALPPRIA-YHLR-------GQR-
sp|Q9HBX9|RXFP1_HUMAN      -ENK-L----------YAMSIISLCCADCLMGI--Y-LFVIGGF-DLKFRGEYNKHAQL-
sp|Q8WXD0|RXFP2_HUMAN      -ENT-T----------HAMSIKILCCADCLMGV--Y-LFFVGIF-DIKYRGQYQKYALL-
sp|Q9NSD7|RL3R1_HUMAN      ---W-RK----S--S-INLFVTNLALTDFQFV---L-TLPFWAV-ENAL-------DFK-
sp|Q8TDU9|RL3R2_HUMAN      ---RAPG----P--P-SDTFVFNLALADLGLA---L-TLPFWAA-ESAL-------DFH-
sp|P30872|SSR1_HUMAN       ------K----T--A-TNIYILNLAIADELLML--S--VPFLVT-STLL--------RH-
sp|P30874|SSR2_HUMAN       ------K----T--I-TNIYILNLAIADELFML--G--LPFLAM-QVAL--------VH-
sp|P32745|SSR3_HUMAN       ------P----S--V-TNVYILNLALADELFML--G--LPFLAA-QNAL--------SY-
sp|P31391|SSR4_HUMAN       ------K----T--A-TNIYLLNLAVADELFML--S--VPFVAS-SAAL--------RH-
sp|P35346|SSR5_HUMAN       ------K----T--V-TNIYILNLAVADVLYML--G--LPFLAT-QNAA--------SF-
sp|P25103|NK1R_HUMAN       -M----R----T--V-TNYFLVNLAFAEASMAA--F-NTVVNFT-YAVH--------NE-
sp|P21452|NK2R_HUMAN       -M----R----T--V-TNYFIVNLALADLCMAA--F-NAAFNFV-YASH--------NI-
sp|P29371|NK3R_HUMAN       -M----R----T--V-TNYFLVNLAFSDASMAA--F-NTLVNFI-YALH--------SE-
sp|P34981|TRFR_HUMAN       -M----R----T--P-TNCYLVSLAVADLMVLV--A-AGLPNIT-DSI-----Y---GS-
sp|Q96RJ0|TAAR1_HUMAN      -L-H-------T--P-TNWLIHSMATVDFLLGC--L-VMPYSMV-RSAE--------HC-
sp|Q9UKP6|UR2R_HUMAN       ------V----A--S-MYVYVVNLALADLLYLL--S--IPFIVA-TYVT--------KE-
sp|P37288|V1AR_HUMAN       -K----T----S--R-MHLFIRHLSLADLAVAF--F-QVLPQMC-WDIT--------YR-
sp|P47901|V1BR_HUMAN       -K----R----S--R-MHLFVLHLALTDLAVAL--F-QVLPQLL-WDIT--------YR-
sp|P30518|V2R_HUMAN        -R-G-HW----A--P-IHVFIGHLCLADLAVAL--F-QVLPQLA-WKAT--------DR-
sp|P30559|OXYR_HUMAN       -K----H----S--R-LFFFMKHLSIADLVVAV--F-QVLPQLL-WDIT--------FR-
sp|O00421|CCRL2_HUMAN      ---G-LK----R--V-ENIYLLNLAVSNLCFL---L-TLPFWAH-AG-------------
sp|Q99788|CML1_HUMAN       ---K--K----T--V-NMVWFLNLAVADFLFN---V-FLPIHIT-YAAM-------DYH-
sp|P46091|GPR1_HUMAN       ---K--K----T--V-TTLWFLNLAIADFIFL---L-FLPLYIS-YVAM-------NFH-
sp|P46089|GPR3_HUMAN       -F-R-------A--P-MFLLVGSLAVADLLAGL--GLVLHFAAV-FCIG-----------
sp|P46093|GPR4_HUMAN       -----QR----N--E-LGVYLMNLSIADLLYI---C-TLPLWVD-YFLH-------HDN-
sp|P46095|GPR6_HUMAN       --RT-P----------MFVLVGSLATADLLAGC--G-LILH--F---V-F------QY--
sp|P47775|GPR12_HUMAN      -L-R-------A--P-MFLLIGSLALADLLAGI--GLITNFVFA-YLLQ-----------
sp|P49685|GPR15_HUMAN      ---G-SR----R--L-IDIFIINLAASDFIFL---V-TLPLWVD-KEAS-------LGL-
sp|Q13304|GPR17_HUMAN      -----SG----T--P-ANVFLMHLAVADLSCV---L-VLPTRLV-YHFS-------GNH-
sp|Q14330|GPR18_HUMAN      -----KR----T--T-VTIYMMNVALVDLIFI---M-TLPFRMF-YYAK--------DE-
sp|Q15760|GPR19_HUMAN      -T----Q----S--T-TNYFVVSMACADLLISV--A-STPFVLL-QFTT--------GR-
sp|Q99678|GPR20_HUMAN      -----AK----T--P-SVIYTINLVVTDLLVG---L-SLPTRFA-VYYG-------ARG-
sp|Q99679|GPR21_HUMAN      -N----H----H--T-TSYFIQTMAYADLFVGV--S-CVVPSLS-LLHH--------PL-
sp|Q99680|GPR22_HUMAN      -LIN-SV----S--N-I--ITMNLHVLDVIICVGCI-PLTIVIL-LLSLE-----SNTA-
sp|O00155|GPR25_HUMAN      ----GPR----R--L-VDTFVLHLAAADLGFVL--T-LPLWAAA-AALG--------GR-
sp|Q8NDV2|GPR26_HUMAN      -QA-------------PALFTLNLTCGNLLCTV--V-NMPLTLA-GVV--------AQR-
sp|Q9NS67|GPR27_HUMAN      -LHR-A----------PYYLLLDLCLADGLRAL--A-CLPAVML-AARRAAAAA----G-
sp|O00270|GPR31_HUMAN      -----VW----K--P-YAVYLLNLALADLLLA---A-CLPFLAA-FYLS-------LQA-
sp|O75388|GPR32_HUMAN      ---A--R----T--V-STVCFFHLALADFMLS---L-SLPIAMY-YI-V-------SRQ-
sp|Q49SQ1|GPR33_HUMAN      ---K--Q----T--V-NTLLFFHLILSYFIST---M-ILPFMAT-SQLQ-------DNH-
sp|Q9UPC5|GPR34_HUMAN      -----KR----N--S-IQIYLLNVAIADLLLI---F-CLPFRIM-YHIN-------QNK-
sp|Q9HC97|GPR35_HUMAN      -----QW----T--E-TRIYMTNLAVADLCLL---C-TLPFVLH-SLRD-----------
sp|O15354|GPR37_HUMAN      -MRS-I----------SNSLLANLAFWDFLIIF--F-CLPL--V-IFHEL------TKK-
sp|O60883|ETBR2_HUMAN      -LKS-A----------WNSILASLALWDFLVLF--F-CLPI--V-IFNEI------TKQ-
sp|O43194|GPR39_HUMAN      YL----Q----K--E-VTDHMVSLACSDILVFL--I-GMPMEFY-SIIWN---P---LT-
sp|Q9Y5Y3|GPR45_HUMAN      -M----R----S--A-INLLLATLAFSDIMLSL--C-CMPFTAV-TLIT--------VR-
sp|Q13585|MTR1L_HUMAN      --RN-S----------GNIFVVSLSVADMLVAI--Y-PYPL--M-LHAMS------IGG-
sp|Q9Y2T5|GPR52_HUMAN      -H----H----Y--T-TSYFIQTMAYADLFVGV--S-CLVPTLS-LLHY--------ST-
sp|Q9Y2T6|GPR55_HUMAN      -----NRWPDYA--A-TSIYMINLAVFDLLLV---L-SLPFKMV-LSQV---------Q-
sp|Q9BZJ8|GPR61_HUMAN      --KT-PA----L--R-KFVFVFHLCLVDLLAAL--T-LMPLAML-SSS-A------LFD-
sp|Q9BZJ7|GPR62_HUMAN      --RT-PG----L--R-DALYLAHLCVVDLLAAA--S-IMPLGLL-AAPPP------GLG-
sp|Q9BZJ6|GPR63_HUMAN      -M----R----S--A-INILLASLAFADMLLAV--L-NMPFALV-TILT--------TR-
sp|Q8IYL9|PSYR_HUMAN       -----KE----S--E-LGIYLFSLSLSDLLYA---L-TLPLWID-YTWN-------KDN-
sp|Q15743|OGR1_HUMAN       -----AR----N--E-LGVYLCNLTVADLFYI---C-SLPFWLQ-YVLQ-------HDN-
sp|O95800|GPR75_HUMAN      --RT-N----------FDFMILNLSFCDLFICG--V-TAPM--F-TFV-L------FFS-
sp|Q96P69|GPR78_HUMAN      -RA-------------SGVLLVNLSLGHLLLAA--L-DMPFTLL-GVM--------RGR-
sp|Q96P67|GPR82_HUMAN      -KKT-ST----H------IYLSHLVTA-NLLV--CS-AMPFM-S-I-YFL-----KGFQ-
sp|Q9NYM4|GPR83_HUMAN      -M----H----S--A-TSLFIVNLAVADIMITL--L-NTPFTLV--RFV----N---ST-
sp|Q9NQS5|GPR84_HUMAN      --RT-R----------FNLLIANLTLADLLYCT--L-LQPF--S-VDTYL------HLH-
sp|P60893|GPR85_HUMAN      -LHR-A----------PYYFLLDLCCSDILRSA--I-CFPFVFN-SVKNGS-------T-
sp|Q9BY21|GPR87_HUMAN      -----K-----T--S-FIFYLKNIVVADLIMT---L-TFPFRIV-HDAG-------FGP-
sp|Q9GZN0|GPR88_HUMAN      -LQT-T----------SNAFIVNGCAADLSVCA--L-WMPQEAV-LGLLPTGSAEPPAD-
sp|Q96P66|GP101_HUMAN      --LQ-V----------TNRFIFNLLVTDLLQIS--L-VAPW--V-VATSV------PLF-
sp|Q8TDV5|GP119_HUMAN      -NDG-V----------SLCFTLNLAVADTLIGV--A-ISGL--L---T-D------QLS-
sp|Q5NUL3|FFAR4_HUMAN      -RRG-A----------TACLVLNLFCADLLFIS--A-IPLV----LAVRW------TEA-
sp|Q9UNW8|GP132_HUMAN      -----QG----N--V-LAVYLLCLALCELLYT---G-TLPLWVI-YIRN-------QHR-
sp|Q8IZ08|GP135_HUMAN      -LRT-V----------TNAFILSLSLSDLLTAL--L-CLPAAFL-DLFTPPGGSAPAAA-
sp|Q6DWJ6|GP139_HUMAN      -R----Q----K--S-SYNYLLALAAADILVLF--F-IVFVDFLLEDFI--------LN-
sp|Q7Z602|GP141_HUMAN      ---R-SV----T--T-M--AVINLVVV--HSV--FL-LTVPF-R-L-TYL-----IKKT-
sp|Q7Z601|GP142_HUMAN      -TRR-P----------SYYYLLALTASDIIIQV--V-IVFAGFL-LQGAV-------LA-
sp|Q96CH1|GP146_HUMAN      -L-----------------------------------------V-LANLH-----SKAS-
sp|Q8TDV2|GP148_HUMAN      -EP-------------HYLLPANILLSDLAYIL-----LHMLIS-SSS--------LGG-
sp|Q86SP6|GP149_HUMAN      -QNR-T--------V-VSMLVASWSVDDLMSVL--S-VTIF--M-FLQWP----------
sp|Q8NGU9|GP150_HUMAN      -AGP-KR----R--K-MDFLLVQLALADLYACGGTA-LSQLAWE-LLG--------EPR-
sp|Q8TDV0|GP151_HUMAN      -WKG-KP----S--M-IHSLILNLSLADLSLLL--F-SAPIRAT---AY------SKSV-
sp|Q8TDT2|GP152_HUMAN      -RHG-AG----T--R-LALLLLSLALSDFLFLA--A-AAFQ--I-LEIRH------GGH-
sp|Q6NV75|GP153_HUMAN      -KP-------------LEFLLCTLAATHMLNVA-----VPIATY-SVVQL--RRQR-PD-
sp|Q9UJ42|GP160_HUMAN      -KNT-CQ----N--F-MEYFCISLAFVDLLLLV--N-ISII--L-YFRDFV-----LLS-
sp|Q8N6U8|GP161_HUMAN      -L----L----T--L-SNKFVFSLTLSNFLLSV--L-VLPFVVT-SSIR--------RE-
sp|Q16538|GP162_HUMAN      -KP-------------LELLLCFLAGTHILMAA-----VPLTTF-AVVQL--RRQASSD-
sp|O14626|GP171_HUMAN      -----NH----R--C-VSIYLINLLTADFLLT---L-ALPVKIV-VDLG-------VAP-
sp|Q9NS66|GP173_HUMAN      -LHK-A----------PYYFLLDLCLADGIRSA--V-CFPFVLA-SVRHGS-------S-
sp|Q9BXC1|GP174_HUMAN      -----ET----K--R-AVIFMINLAIADLLQV---L-SLPLRIF-YYLN--------HD-
sp|Q14439|GP176_HUMAN      -FKS-V----------TNRFIKNLACSGICASL--V-CVPFDII-LSTSP-----HCCW-
sp|O15218|GP182_HUMAN      ---G-RA----G--L-MNLYILNMAIADLGIV---L-SLPVWML-EVTL-------DYT-
sp|P32249|GP183_HUMAN      -----KI----N--S-TTLYSTNLVISDILFT---T-ALPTRIA-YYAM-------GFD-
sp|Q9BXB1|LGR4_HUMAN       -SLP-S----------SKLFIGLISVSNLFMGI--Y-TGILTFL-DAVSWGRFAEFGIW-
sp|O75473|LGR5_HUMAN       -YIS-P----------IKLLIGVIAAVNMLTGV--S-SAVLAGV-DAFTFGSFARHGAW-
sp|Q9HBX8|LGR6_HUMAN       -PLP-P----------VKFVVGAIAGANTLTGI--S-CGLLASV-DALTFGQFSEYGAR-
sp|P43657|LPAR6_HUMAN      -----VR----N--E-TTTYMINLAMSDLLFV---F-TLPFRIF-YFTT--------RN-
sp|P04201|MAS_HUMAN        -RRN-P----------FTVYITHLSIADISLLF--C-IFIL--S-IDYAL------DYE-
sp|P35410|MAS1L_HUMAN      -ATN-P----------YMVYILHLVAADVIYLC--C-SAVG--F-LQVTL------LTY-
sp|Q8TDS7|MRGRD_HUMAN      -HRN-P----------FCIYILNLAAADLLFLF--S-MAST--L-SLET-------QPL-
sp|Q86SM8|MRGRE_HUMAN      -YRN-P----------FAIYLLDVACADLIFLG--C-HMVA--I-VPDLL------QGR-
sp|Q96AM1|MRGRF_HUMAN      -KRN-P----------FSIYFLHLASADVGYLF--S-KAVF--S-ILNTG------GFL-
sp|Q86SM5|MRGRG_HUMAN      -KKG-P----------FSIYLLHLAAADFLFLS--C-RVGF--S-VAQAA------LGA-
sp|Q96LB2|MRGX1_HUMAN      -RRN-A----------FSIYILNLAAADFLFLS--G-RLIY--S-LLSFI----------
sp|Q96LB1|MRGX2_HUMAN      -RRN-A----------FSVYVLSLAGADFLFLC--F-QIIN--C-LVYLS------NFF-
sp|Q96LB0|MRGX3_HUMAN      -RRN-A----------VSIYILNLVAADFLFLS--G-HIIC--S-PLRLI----------
sp|Q96LA9|MRGX4_HUMAN      -RRN-A----------VSIYILNLAAADFLFLS--F-QIIR--L-PLRLI----------
sp|Q9H1Y3|OPN3_HUMAN       -LRT-P----------THLLLVNISLSDLLVSL--F-GVTFTFV-SCLRN--------G-
sp|Q6U736|OPN5_HUMAN       -KLR-P----------AEIMTINLAVCDLGISV--V-GKPFTII-SCFCH--------R-
sp|Q96P68|OXGR1_HUMAN      -----PW----K--S-STIIMLNLACTDLLYL---T-SLPFLIH-YYAS-------GEN-
sp|Q86VZ1|P2RY8_HUMAN      -----PR----S--P-SVIFMINLSVTDLMLA---S-VLPFQIY-YHCN-------RHH-
sp|O00398|P2Y10_HUMAN      -----KK----N--K-AIIFMINLSVADLAHV---L-SLPLRIY-YYIS--------HH-
sp|Q9BXA5|SUCR1_HUMAN      -----NW----N--S-SNIYLFNLSVSDLAFL---C-TLPMLIR-SYAN-------G-N-
sp|Q9P1P5|TAAR2_HUMAN      -L-H-------T--P-TNFLILSMAITDFLLGF--T-IMPYSMI-RSVE--------NC-
sp|Q9P1P4|TAAR3_HUMAN      -L-H-------S--P-TNFLILSMATTDFLLGF--V-IMPYSIM-RSVE--------SC-
sp|O14804|TAAR5_HUMAN      -L-H-------T--P-TNFLLLSLALADMFLGL--L-VLPLSTI-RSVE--------SC-
sp|Q96RI8|TAAR6_HUMAN      -L-H-------S--P-TNFLVASLACADFLVGV--T-VMPFSMV-RTVE--------SC-
sp|Q969N4|TAAR8_HUMAN      -L-H-------S--P-TNFLIASLACADFLVGV--T-VMLFSMV-RTVE--------SC-
sp|Q96RI9|TAAR9_HUMAN      -L-H-------T--P-TNFLIASLACADFLVGV--T-VMPFSTV-RSVE--------SC-
sp|O00590|CCBP2_HUMAN      ---P-RR----R--M-VEIYLLNLAISNLLFL---V-TLPFWGI-SV---------AWH-
sp|Q9NPB9|CCRL1_HUMAN      ---K-QR----T--K-TDVYILNLAVADLLLL---F-TLPFWAV-NA---------VHG-
sp|Q16570|DUFFY_HUMAN      -LDD-SA----L--P-F------FILTSVLGI--LA-SSTVL-F-M-LFR-----PLFR-
                                                                                       

sp|P08908|5HT1A_HUMAN      -WT------------------------------LG---Q----VTC-DLF----IALDV-
sp|P28222|5HT1B_HUMAN      -WT------------------------------LG---Q----VVC-DFW----LSSDI-
sp|P28221|5HT1D_HUMAN      -WN------------------------------FG---Q----ILC-DIW----LSSDI-
sp|P28566|5HT1E_HUMAN      -WK------------------------------LG---Y----FLC-EVW----LSVDM-
sp|P30939|5HT1F_HUMAN      -WI------------------------------MG---Q----VVC-DIW----LSVDI-
sp|P28223|5HT2A_HUMAN      -WP------------------------------LP---S----KLC-AVW----IYLDV-
sp|P41595|5HT2B_HUMAN      -WP------------------------------LP---L----VLC-PAW----LFLDV-
sp|P28335|5HT2C_HUMAN      -WP------------------------------LP---R----YLC-PVW----ISLDV-
sp|Q13639|5HT4R_HUMAN      -WI------------------------------YG---E----VFC-LVR----TSLDV-
sp|P47898|5HT5A_HUMAN      -WQ------------------------------LG---R----RLC-QLW----IACDV-
sp|P50406|5HT6R_HUMAN      -WV------------------------------LA---R----GLC-LLW----TAFDV-
sp|P34969|5HT7R_HUMAN      -WI------------------------------FG---H----FFC-NVF----IAMDV-
sp|P11229|ACM1_HUMAN       -WA------------------------------LG---T----LAC-DLW----LALDY-
sp|P08172|ACM2_HUMAN       -WP------------------------------LG---P----VVC-DLW----LALDY-
sp|P20309|ACM3_HUMAN       -WA------------------------------LG---N----LAC-DLW----LAIDY-
sp|P08173|ACM4_HUMAN       -WP------------------------------LG---A----VVC-DLW----LALDY-
[truncated: 590,369 more chars]
